# Supplementary material for: N-glycosylation Triggers a Dual Selection Pressure in Eukaryotic Secretory Proteins
Source: Sci Rep. 2017 Aug 18;7:8788. doi: 10.1038/s41598-017-09173-6 (PMC5562741; doi:10.1038/s41598-017-09173-6)
Supplement: Supplementary file 2 — Dataset 1 [file 41598_2017_9173_MOESM2_ESM.xls]

## Sheet: Hoja1
pdb_chain	Name	Length	Organism	Classification	Taxon id		pdb_chain	Name	Length	Organism	Classification	Taxon id
11ba_A	PROTEIN (RIBONUCLEASE, SEMINAL	124	Bos taurus	SP	9913		101m_A	MYOGLOBI	154	Physeter catodon	NSP	9755
12e8_H	IGG1-KAPPA 2E8 FAB (HEAVY CHAIN	221	Mus musculus	SP	10090		10mh_A	PROTEIN (CYTOSINE-SPECIFIC METHYLTRANSFERASE	327	Haemophilus haemolyticus	NSP	726
12e8_L	IGG1-KAPPA 2E8 FAB (LIGHT CHAIN	214	Mus musculus	SP	10090		11as_A	ASPARAGINE SYNTHETAS	330	Escherichia coli K12	NSP	83333
135l_A	TURKEY EGG WHITE LYSOZYM	129	Meleagris gallopavo	SP	9103		11gs_A	GLUTATHIONE S-TRANSFERAS	210	Homo sapiens	NSP	9606
15c8_H	IGG 5C8 FAB (HEAVY CHAIN	217	Mus musculus	SP	10090		13pk_A	3-PHOSPHOGLYCERATE KINAS	415	Trypanosoma brucei	NSP	5691
19hc_A	PROTEIN (NINE-HAEM CYTOCHROME C	292	Desulfovibrio desulfuricans	SP	876		153l_A	GOOSE LYSOZYM	185	Anser anser anser	NSP	8844
1a0h_A	MEIZOTHROMBI	159	Bos taurus	SP	9913		155c_A	CYTOCHROME C55	135	Paracoccus denitrificans	NSP	266
1a0j_A	TRYPSI	223	Salmo salar	SP	8030		169l_A	T4 LYSOZYM	164	Enterobacteria phage T4	NSP	10665
1a0q_H	29G11 FAB (HEAVY CHAIN	217	Mus musculus	SP	10090		16vp_A	PROTEIN (VP16, VMW65, ATIF	366	Human herpesvirus 1	NSP	10298
1a11_A	ACETYLCHOLINE RECEPTOR M	25	Rattus norvegicus	SP	10116		174l_A	T4 LYSOZYM	164	Enterobacteria phage T4	NSP	10665
1a15_A	STROMAL DERIVED FACTOR-1ALPH	67	Homo sapiens	SP	9606		189l_A	T4 LYSOZYM	164	Enterobacteria phage T4	NSP	10665
1a1m_A	HLA class I histocompatibility antigen, BW-5	278	Homo sapiens	SP	9606		1914_A	SIGNAL RECOGNITION PARTICLE 9/14 FUSION PROT	232	Mus musculus	NSP	10090
1a21_A	TISSUE FACTO	219	Oryctolagus cuniculus	SP	9986		192l_A	LYSOZYM	164	Enterobacteria phage T4	NSP	10665
1a22_A	GROWTH HORMON	191	Homo sapiens	SP	9606		1a02_N	NUCLEAR FACTOR OF ACTIVATED T CELL	301	Homo sapiens	NSP	9606
1a22_B	GROWTH HORMONE RECEPTO	238	Homo sapiens	SP	9606		1a03_A	CALCYCLIN (RABBIT, CA2+	90	Oryctolagus cuniculus	NSP	9986
1a39_A	ENDOGLUCANASE	402	Humicola insolens	SP	34413		1a04_A	NITRATE/NITRITE RESPONSE REGULATOR PROTEIN N	215	Escherichia coli	NSP	562
1a3d_A	PHOSPHOLIPASE A	119	Naja naja	SP	35670		1a05_A	3-ISOPROPYLMALATE DEHYDROGENAS	358	Acidithiobacillus ferrooxidans	NSP	920
1a3l_H	IMMUNOGLOBULIN FAB 13G5 (HEAVY CHAIN	218	Mus musculus	SP	10090		1a06_A	CALCIUM/CALMODULIN-DEPENDENT PROTEIN KINAS	332	Rattus norvegicus	NSP	10116
1a3l_L	IMMUNOGLOBULIN FAB 13G5 (LIGHT CHAIN	217	Mus musculus	SP	10090		1a0a_A	PROTEIN (PHOSPHATE SYSTEM POSITIVE REGULATOR	63	Saccharomyces cerevisiae	NSP	4932
1a3r_H	IGG2A 8F5 FAB (HEAVY CHAIN	218	Mus musculus	SP	10090		1a0b_A	AEROBIC RESPIRATION CONTROL SENSOR PROTEIN A	125	Escherichia coli	NSP	562
1a3r_L	IGG2A 8F5 FAB (LIGHT CHAIN	220	Mus musculus	SP	10090		1a0c_A	XYLOSE ISOMERAS	438	Thermoanaerobacterium thermosulfurigenes	NSP	33950
1a4g_A	NEURAMINIDAS	390	Influenza B virus (STRAIN B/BEIJING/1/87)	SP	11525		1a0d_A	XYLOSE ISOMERAS	440	Geobacillus stearothermophilus	NSP	1422
1a4j_H	IMMUNOGLOBULIN, DIELS ALDER CATALYTIC ANTIBO	219	Mus musculus	SP	10090		1a0e_A	XYLOSE ISOMERAS	443	Thermotoga neapolitana	NSP	2337
1a4j_L	IMMUNOGLOBULIN, DIELS ALDER CATALYTIC ANTIBO	217	Mus musculus	SP	10090		1a0f_A	GLUTATHIONE S-TRANSFERAS	201	Escherichia coli K12	NSP	83333
1a5f_H	MONOCLONAL ANTI-E-SELECTIN 7A9 ANTIBODY (HEA	217	Mus musculus	SP	10090		1a0g_A	D-AMINO ACID AMINOTRANSFERAS	282	Bacillus sp.	NSP	72579
1a5i_A	PLASMINOGEN ACTIVATO	265	Desmodus rotundus	SP	9430		1a0i_A	DNA LIGAS	348	Enterobacteria phage T7	NSP	10760
1a65_A	LACCAS	504	Coprinopsis cinerea	SP	5346		1a0k_A	PROFILI	131	Arabidopsis thaliana	NSP	3702
1a6a_B	HLA class II histocompatibility antigen, DR-	187	Homo sapiens	SP	9606		1a0n_A	PRO-PRO-ARG-PRO-LEU-PRO-VAL-ALA-PRO-GLY-SER-	14	Homo sapiens	NSP	9606
1a6t_A	IGG1 FAB1-IA FAB (LIGHT CHAIN	210	Mus musculus	SP	10090		1a0p_A	SITE-SPECIFIC RECOMBINASE XER	290	Escherichia coli	NSP	562
1a6t_B	IGG1 FAB1-IA FAB (HEAVY CHAIN	217	Mus musculus	SP	10090		1a0r_B	TRANSDUCIN (BETA SUBUNIT	340	Bos taurus	NSP	9913
1a6z_A	HF	275	Homo sapiens	SP	9606		1a0r_P	PHOSDUCI	245	Bos taurus	NSP	9913
1a7f_B	INSULI	29	Homo sapiens	SP	9606		1a0s_P	SUCROSE-SPECIFIC PORI	413	Salmonella typhimurium	NSP	90371
1a7m_A	LEUKEMIA INHIBITORY FACTO	180	Mus musculus	SP	10090		1a12_A	REGULATOR OF CHROMOSOME CONDENSATION	413	Homo sapiens	NSP	9606
1a7q_H	IGG1-KAPPA D1.3 FV (HEAVY CHAIN	116	Mus musculus	SP	10090		1a13_A	MASTOPARAN-	15	Vespa simillima xanthoptera	NSP	7448
1a7q_L	IGG1-KAPPA D1.3 FV (LIGHT CHAIN	106	Mus musculus	SP	10090		1a16_A	AMINOPEPTIDASE	440	Escherichia coli	NSP	562
1a7s_A	HEPARIN BINDING PROTEI	225	Homo sapiens	SP	9606		1a19_A	BARSTA	90	Bacillus amyloliquefaciens	NSP	1390
1a8y_A	CALSEQUESTRI	367	Oryctolagus cuniculus	SP	9986		1a1d_A	RNA POLYMERAS	146	Saccharomyces cerevisiae	NSP	4932
1a9v_A	MITE ALLERGEN DER P	129	Dermatophagoides pteronyssinus	SP	6956		1a1f_A	THREE-FINGER ZIF268 PEPTID	90	Mus musculus	NSP	10090
1aap_A	ALZHEIMER'S DISEASE AMYLOID A4 PROTEI	58	Homo sapiens	SP	9606		1a1r_C	NS4A PROTEI	23	Hepatitis C virus	NSP	11103
1abi_I	HIRULOG	20	Hirudo medicinalis	SP	6421		1a1u_A	P5	35	Homo sapiens	NSP	9606
1abt_A	ALPHA-BUNGAROTOXI	74	Bungarus multicinctus	SP	8616		1a1v_A	PROTEIN (NS3 PROTEIN	476	Hepatitis C virus (isolate H)	NSP	11108
1ac0_A	GLUCOAMYLAS	108	Aspergillus niger	SP	5061		1a1w_A	FADD PROTEI	91	Homo sapiens	NSP	9606
1ac5_A	KEX1(DELTA)	483	Saccharomyces cerevisiae	SP	4932		1a23_A	DSB	189	Escherichia coli	NSP	562
1ac6_A	T-CELL RECEPTOR ALPH	110	Mus musculus	SP	10090		1a25_A	PROTEIN KINASE C (BETA	149	Rattus norvegicus	NSP	10116
1acb_E	ALPHA-CHYMOTRYPSI	245	Bos taurus	SP	9913		1a26_A	POLY (ADP-RIBOSE) POLYMERAS	361	Gallus gallus	NSP	9031
1acy_H	IGG1-KAPPA 59.1 FAB (HEAVY CHAIN	221	Mus musculus	SP	10090		1a2a_A	PHOSPHOLIPASE A	122	Gloydius halys	NSP	8714
1acy_L	IGG1-KAPPA 59.1 FAB (LIGHT CHAIN	215	Mus musculus	SP	10090		1a2i_A	CYTOCHROME C	107	Desulfovibrio vulgaris	NSP	882
1acy_P	HIV-1 GP120 (MN ISOLATE	24	Human immunodeficiency virus 1	SP	11696		1a2k_A	NUCLEAR TRANSPORT FACTOR	127	Rattus norvegicus	NSP	10116
1ad0_A	ANTIBODY A5B7 (LIGHT CHAIN	213	Homo sapiens	SP	9606		1a2k_C	RA	216	Canis lupus familiaris	NSP	9615
1ad0_B	ANTIBODY A5B7 (HEAVY CHAIN	220	Homo sapiens	SP	9606		1a2o_A	CHEB METHYLESTERAS	349	Salmonella typhimurium	NSP	90371
1ad9_H	IGG CTM01 FAB (HEAVY CHAIN	219	Homo sapiens	SP	9606		1a2p_A	BARNAS	110	Bacillus amyloliquefaciens	NSP	1390
1ad9_L	IGG CTM01 FAB (LIGHT CHAIN	219	Homo sapiens	SP	9606		1a2s_A	CYTOCHROME C	89	Monoraphidium braunii	NSP	34112
1adq_H	IGM-LAMBDA RF-AN FAB (HEAVY CHAIN	225	Homo sapiens	SP	9606		1a2x_A	TROPONIN	159	Oryctolagus cuniculus	NSP	9986
1adq_L	IGM-LAMBDA RF-AN FAB (LIGHT CHAIN	213	Homo sapiens	SP	9606		1a2x_B	TROPONIN	47	Oryctolagus cuniculus	NSP	9986
1adz_A	TISSUE FACTOR PATHWAY INHIBITO	71	Homo sapiens	SP	9606		1a2z_A	PYRROLIDONE CARBOXYL PEPTIDAS	220	Thermococcus litoralis	NSP	2265
1ae6_H	IGG CTM01 FAB (HEAVY CHAIN	218	Mus musculus	SP	10090		1a32_A	RIBOSOMAL PROTEIN S1	88	Geobacillus stearothermophilus	NSP	1422
1ae6_L	IGG CTM01 FAB (LIGHT CHAIN	219	Mus musculus	SP	10090		1a33_A	PEPTIDYLPROLYL ISOMERAS	177	Brugia malayi	NSP	6279
1ae7_A	PHOSPHOLIPASE A	119	Notechis scutatus scutatus	SP	70142		1a34_A	PROTEIN (SATELLITE TOBACCO MOSAIC VIRUS	159	Tobacco necrosis satellite virus	NSP	12881
1aec_A	ACTINIDI	218	Actinidia chinensis	SP	3625		1a3a_A	MANNITOL-SPECIFIC EI	148	Escherichia coli K12	NSP	83333
1afa_1	MANNOSE-BINDING PROTEIN-	154	Rattus norvegicus	SP	10116		1a3c_A	PYRIMIDINE OPERON REGULATORY PROTEIN PYR	181	Bacillus subtilis	NSP	1423
1afh_A	MAIZE NONSPECIFIC LIPID TRANSFER PROTEI	93	Zea mays	SP	4577		1a3r_P	HUMAN RHINOVIRUS CAPSID PROTEIN VP	16	Human rhinovirus 2	NSP	12130
1afo_A	GLYCOPHORIN	40	Homo sapiens	SP	9606		1a3w_A	PYRUVATE KINAS	500	Saccharomyces cerevisiae	NSP	4932
1afp_A	ANTIFUNGAL PROTEIN FROM ASPERGILLUS GIGANTEU	51	Aspergillus giganteus	SP	5060		1a3z_A	RUSTICYANI	155	Acidithiobacillus ferrooxidans	NSP	920
1afv_H	ANTIBODY FAB25.3 FRAGMENT (HEAVY CHAIN	220	Mus musculus	SP	10090		1a40_A	PHOSPHATE-BINDING PERIPLASMIC PROTEIN PRECUR	321	Escherichia coli	NSP	562
1afv_L	ANTIBODY FAB25.3 FRAGMENT (LIGHT CHAIN	217	Mus musculus	SP	10090		1a41_A	TOPOISOMERASE	234	Vaccinia virus	NSP	10245
1ag7_A	CONOTOXIN G	34	Conus geographus	SP	6491		1a45_A	GAMMAF CRYSTALLI	173	Bos taurus	NSP	9913
1agg_A	OMEGA-AGATOXIN-IV	48	Agelenopsis aperta	SP	6908		1a47_A	CYCLODEXTRIN GLYCOSYLTRANSFERAS	683	Thermoanaerobacterium thermosulfurigenes	NSP	33950
1agi_A	ANGIOGENI	125	Bos taurus	SP	9913		1a48_A	PHOSPHORIBOSYLAMINOIMIDAZOLE-SUCCINOCARBOXAM	306	Saccharomyces cerevisiae	NSP	4932
1agq_A	GLIAL CELL-DERIVED NEUROTROPHIC FACTO	135	Rattus norvegicus	SP	10116		1a4a_A	AZURI	129	Achromobacter denitrificans	NSP	32002
1agt_A	AGITOXIN	38	Leiurus quinquestriatus hebraeus	SP	6884		1a4e_A	CATALASE	488	Saccharomyces cerevisiae	NSP	4932
1ahk_A	DER F	129	Dermatophagoides farinae	SP	6954		1a4f_A	HEMOGLOBIN (ALPHA CHAIN	141	Anser indicus	NSP	8846
1ahw_A	IMMUNOGLOBULIN FAB 5G9 (LIGHT CHAIN	214	Mus musculus	SP	10090		1a4f_B	HEMOGLOBIN (BETA CHAIN	146	Anser indicus	NSP	8846
1ahw_C	TISSUE FACTO	219	Homo sapiens	SP	9606		1a4p_A	S100A1	96	Homo sapiens	NSP	9606
1aif_H	ANTI-IDIOTYPIC FAB 409.5.3 (IGG2A) FAB (HEAV	218	Mus musculus	SP	10090		1a4s_A	BETAINE ALDEHYDE DEHYDROGENAS	503	Gadus callarias	NSP	8053
1aif_L	ANTI-IDIOTYPIC FAB 409.5.3 (IGG2A) FAB (LIGH	215	Mus musculus	SP	10090		1a4t_B	20-MER BASIC PEPTID	19	Enterobacteria phage P22	NSP	10754
1aik_C	HIV-1 GP41 GLYCOPROTEI	35	Human immunodeficiency virus type 1	SP	11706		1a4u_A	ALCOHOL DEHYDROGENAS	254	Scaptodrosophila lebanonensis	NSP	7225
1aiv_A	OVOTRANSFERRI	686	Gallus gallus	SP	9031		1a4z_A	ALDEHYDE DEHYDROGENAS	499	Bos taurus	NSP	9913
1aj7_H	IMMUNOGLOBULIN 48G7 FAB (HEAVY CHAIN	217	Homo sapiens	SP	9606		1a50_A	TRYPTOPHAN SYNTHASE (ALPHA CHAIN	268	Salmonella typhimurium	NSP	90371
1ak0_A	P1 NUCLEAS	270	Penicillium citrinum	SP	5077		1a56_A	FERRICYTOCHROME C-55	81	Nitrosomonas europaea	NSP	915
1akj_D	T-CELL CORECEPTOR CD	120	Homo sapiens	SP	9606		1a57_A	INTESTINAL FATTY ACID-BINDING PROTEI	116	Rattus norvegicus	NSP	10116
1akn_A	BILE-SALT ACTIVATED LIPAS	579	Bos taurus	SP	9913		1a59_A	CITRATE SYNTHAS	378	Antarctic bacterium DS2-3R	NSP	56673
1alc_A	ALPHA-LACTALBUMI	123	Papio cynocephalus	SP	9556		1a5a_B	TRYPTOPHAN SYNTHASE (BETA CHAIN	397	Salmonella typhimurium	NSP	90371
1alu_A	INTERLEUKIN-	186	Homo sapiens	SP	9606		1a5d_A	GAMMAE CRYSTALLI	173	Rattus norvegicus	NSP	10116
1amy_A	1,4-ALPHA-D-GLUCAN GLUCANOHYDROLAS	403	Hordeum vulgare	SP	4513		1a5e_A	TUMOR SUPPRESSOR P16INK4	156	Homo sapiens	NSP	9606
1an1_E	TRYPSI	223	Sus scrofa	SP	9823		1a5j_A	B-MY	110	Gallus gallus	NSP	9031
1anp_A	ATRIAL NATRIURETIC PEPTID	28	Homo sapiens	SP	9606		1a5k_A	UREASE (GAMMA SUBUNIT	100	Klebsiella aerogenes	NSP	548
1ao5_A	GLANDULAR KALLIKREIN-1	237	Mus musculus	SP	10090		1a5r_A	SUMO-	103	Homo sapiens	NSP	9606
1ao6_A	SERUM ALBUMI	585	Homo sapiens	SP	9606		1a5t_A	DELTA PRIM	334	Escherichia coli K12	NSP	83333
1ao7_D	T CELL RECEPTOR ALPH	204	Homo sapiens	SP	9606		1a5y_A	PROTEIN TYROSINE PHOSPHATASE 1	330	Homo sapiens	NSP	9606
1ao7_E	T CELL RECEPTOR BET	245	Homo sapiens	SP	9606		1a5z_A	L-LACTATE DEHYDROGENAS	319	Thermotoga maritima	NSP	2336
1aoc_A	COAGULOGE	175	Tachypleus tridentatus	SP	6853		1a66_A	CORE NFATC	178	Homo sapiens	NSP	9606
1aol_A	GP7	228	Friend murine leukemia virus	SP	11795		1a6c_A	TOBACCO RINGSPOT VIRUS CAPSID PROTEI	513	Tobacco ringspot virus	NSP	12282
1aov_A	APO-OVOTRANSFERRI	686	Anas platyrhynchos	SP	8839		1a6d_A	THERMOSOME (ALPHA SUBUNIT	545	Thermoplasma acidophilum	NSP	2303
1aox_A	INTEGRIN ALPHA 2 BET	203	Homo sapiens	SP	9606		1a6d_B	THERMOSOME (BETA SUBUNIT	543	Thermoplasma acidophilum	NSP	2303
1aoz_A	ASCORBATE OXIDAS	552	Cucurbita pepo var. melopepo	SP	3665		1a6f_A	RIBONUCLEASE P PROTEI	119	Bacillus subtilis	NSP	1423
1ap2_B	MONOCLONAL ANTIBODY C21	123	Mus musculus	SP	10090		1a6i_A	TETRACYCLINE REPRESSOR PROTEIN CLASS	217	Escherichia coli	NSP	562
1apa_A	POKEWEED ANTIVIRAL PROTEI	266	Phytolacca americana	SP	3527		1a6j_A	NITROGEN REGULATORY IIA PROTEI	163	Escherichia coli	NSP	562
1aph_A	INSULIN A CHAIN (PH 7	21	Bos taurus	SP	9913		1a6r_A	GAL	471	Saccharomyces cerevisiae	NSP	4932
1aph_B	INSULIN B CHAIN (PH 7	30	Bos taurus	SP	9913		1a6s_A	GAG POLYPROTEI	87	Rous sarcoma virus - Prague C	NSP	11888
1apj_A	FIBRILLI	74	Homo sapiens	SP	9606		1a6x_A	APO-BIOTIN CARBOXYL CARRIER PROTEIN OF ACETY	87	Escherichia coli BL21(DE3)	NSP	469008
1apn_A	CONCANAVALIN	237	Canavalia ensiformis	SP	3823		1a6y_A	ORPHAN NUCLEAR RECEPTOR NR1D	94	Homo sapiens	NSP	9606
1apq_A	COMPLEMENT PROTEASE C1	53	Homo sapiens	SP	9606		1a70_A	FERREDOXI	97	Spinacia oleracea	NSP	3562
1apy_A	ASPARTYLGLUCOSAMINIDAS	162	Homo sapiens	SP	9606		1a71_A	LIVER ALCOHOL DEHYDROGENAS	374	Equus caballus	NSP	9796
1apy_B	ASPARTYLGLUCOSAMINIDAS	141	Homo sapiens	SP	9606		1a73_A	INTRON 3 (I-PPO) ENCODED ENDONUCLEAS	163	Physarum polycephalum	NSP	5791
1aq0_A	1,3-1,4-BETA-GLUCANAS	306	Hordeum vulgare	SP	4513		1a75_B	PARVALBUMI	109	Merlangius merlangus	NSP	8058
1aq5_A	CARTILAGE MATRIX PROTEI	47	Gallus gallus	SP	9031		1a76_A	FLAP ENDONUCLEASE-1 PROTEI	326	Methanocaldococcus jannaschii	NSP	2190
1aqb_A	RETINOL-BINDING PROTEI	183	Sus scrofa domestica	SP	9825		1a78_A	GALECTIN-	134	Bufo arenarum	NSP	38577
1aqk_H	FAB B7-15A	226	Homo sapiens	SP	9606		1a79_A	TRNA ENDONUCLEAS	171	Methanocaldococcus jannaschii	NSP	2190
1aqk_L	FAB B7-15A	216	Homo sapiens	SP	9606		1a7d_A	MYOHEMERYTHRI	118	Themiste zostericola	NSP	360549
1aqz_A	RESTRICTOCI	149	Aspergillus restrictus	SP	5064		1a7h_A	GAMMAS CRYSTALLI	86	Bos taurus	NSP	9913
1ar1_C	ANTIBODY FV FRAGMEN	127	Mus musculus	SP	10090		1a7i_A	QCRP2 (LIM1	81	Coturnix japonica	NSP	93934
1ar1_D	ANTIBODY FV FRAGMEN	120	Mus musculus	SP	10090		1a7j_A	PHOSPHORIBULOKINAS	290	Rhodobacter sphaeroides	NSP	1063
1ar2_A	RE	109	Homo sapiens	SP	9606		1a7k_A	GLYCERALDEHYDE-3-PHOSPHATE DEHYDROGENAS	360	Leishmania mexicana	NSP	5665
1arm_A	HG-CARBOXYPEPTIDASE A=ALPHA= (COX	309	Bos taurus	SP	9913		1a7t_A	METALLO-BETA-LACTAMAS	232	Bacteroides fragilis	NSP	817
1arp_A	PEROXIDAS	344	Penicillium janthinellum	SP	5079		1a7u_A	CHLOROPEROXIDASE	277	Streptomyces aureofaciens	NSP	1894
1as4_B	ANTICHYMOTRYPSI	37	Homo sapiens	SP	9606		1a7v_A	CYTOCHROME C	125	Rhodopseudomonas palustris	NSP	1076
1as5_A	CONOTOXIN Y-PIII	25	Conus purpurascens	SP	41690		1a7w_A	HISTONE HMF	69	Methanothermus fervidus	NSP	2180
1ash_A	HEMOGLOBIN (OXY	150	Ascaris suum	SP	6253		1a81_A	SYK KINAS	254	Homo sapiens	NSP	9606
1atn_D	DEOXYRIBONUCLEASE	260	Bos taurus	SP	9913		1a82_A	DETHIOBIOTIN SYNTHETAS	224	Escherichia coli	NSP	562
1att_A	ANTITHROMBIN II	429	Bos taurus	SP	9913		1a87_A	COLICIN	321	Escherichia coli K12	NSP	83333
1au1_A	INTERFERON-BET	166	Homo sapiens	SP	9606		1a88_A	CHLOROPEROXIDASE	275	Streptomyces lividans	NSP	1916
1auk_A	ARYLSULFATASE	489	Homo sapiens	SP	9606		1a8a_A	ANNEXIN	319	Rattus norvegicus	NSP	10116
1aun_A	PR-5	208	Nicotiana tabacum	SP	4097		1a8h_A	METHIONYL-TRNA SYNTHETAS	500	Thermus thermophilus	NSP	300852
1aut_C	ACTIVATED PROTEIN	250	Homo sapiens	SP	9606		1a8j_L	IMMUNOGLOBULIN LAMBDA LIGHT CHAIN DIMER (MCG	216	Homo sapiens	NSP	9606
1aut_L	ACTIVATED PROTEIN	114	Homo sapiens	SP	9606		1a8l_A	PROTEIN DISULFIDE OXIDOREDUCTAS	226	Pyrococcus furiosus	NSP	2261
1avb_A	ARCELIN-	226	Phaseolus vulgaris	SP	3885		1a8p_A	NADPH:FERREDOXIN OXIDOREDUCTAS	258	Azotobacter vinelandii	NSP	354
1avd_A	AVIDI	128	Gallus gallus	SP	9031		1a8q_A	BROMOPEROXIDASE A	274	Streptomyces aureofaciens	NSP	1894
1avf_A	GASTRICSI	329	Homo sapiens	SP	9606		1a8r_A	GTP CYCLOHYDROLASE	221	Escherichia coli	NSP	562
1avg_I	TRIABI	142	Triatoma pallidipennis	SP	30077		1a8s_A	CHLOROPEROXIDASE	273	Pseudomonas fluorescens	NSP	294
1avu_A	TRYPSIN INHIBITO	181	Glycine max	SP	3847		1a91_A	F1FO ATPASE SUBUNIT	79	Escherichia coli	NSP	562
1ax8_A	OBESITY PROTEI	146	Homo sapiens	SP	9606		1a92_A	DELTA ANTIGE	50	Hepatitis delta virus	NSP	12475
1axh_A	ATRACOTOXIN-HV	37	Hadronyche versuta	SP	6904		1a93_A	MYC PROTO-ONCOGENE PROTEI	34	Homo sapiens	NSP	9606
1axs_H	OXY-COPE CATALYTIC ANTIBOD	221	Homo sapiens	SP	9606		1a93_B	MAX PROTEI	34	Mus musculus	NSP	10090
1axs_L	OXY-COPE CATALYTIC ANTIBOD	211	Homo sapiens	SP	9606		1a94_A	PROTEAS	99	Human immunodeficiency virus 1	NSP	11676
1axt_H	IMMUNOGLOBULIN IGG2	218	Mus musculus	SP	10090		1a95_A	XANTHINE-GUANINE PHOSPHORIBOSYLTRANSFERAS	152	Escherichia coli	NSP	562
1ay1_H	TP7 FA	213	Mus musculus	SP	10090		1a99_A	PUTRESCINE-BINDING PROTEI	344	Escherichia coli	NSP	562
1aye_A	PROCARBOXYPEPTIDASE A	401	Homo sapiens	SP	9606		1a9n_A	U2A	176	Homo sapiens	NSP	9606
1ayj_A	ANTIFUNGAL PROTEIN	51	Raphanus sativus var. niger	SP	41679		1a9n_B	SPLICEOSOMAL U2B'	96	Homo sapiens	NSP	9606
1ayo_A	ALPHA-2-MACROGLOBULI	130	Bos taurus	SP	9913		1a9o_A	PURINE NUCLEOSIDE PHOSPHORYLAS	289	Bos taurus	NSP	9913
1ayp_A	PHOSPHOLIPASE A	124	Homo sapiens	SP	9606		1a9w_E	HEMOGLOBIN (BETA CHAIN	146	Homo sapiens	NSP	9606
1ayx_A	GLUCOAMYLAS	492	Saccharomycopsis fibuligera	SP	4944		1a9x_A	CARBAMOYL PHOSPHATE SYNTHETASE (LARGE CHAIN	1073	Escherichia coli	NSP	562
1az6_A	CELLOBIOHYDROLASE	36	Hypocrea jecorina	SP	51453		1a9y_A	UDP-GALACTOSE 4-EPIMERAS	338	Escherichia coli	NSP	562
1azj_A	CELLOBIOHYDROLASE	36	Hypocrea jecorina	SP	51453		1aa1_L	RIBULOSE BISPHOSPHATE CARBOXYLASE (LARGE CHA	475	Spinacia oleracea	NSP	3562
1azk_A	CELLOBIOHYDROLASE	36	Hypocrea jecorina	SP	51453		1aa1_S	RIBULOSE BISPHOSPHATE CARBOXYLASE (SMALL CHA	123	Spinacia oleracea	NSP	3562
1b09_A	PROTEIN (C-REACTIVE PROTEIN	206	Homo sapiens	SP	9606		1aa6_A	FORMATE DEHYDROGENASE	715	Escherichia coli	NSP	562
1b0e_A	PROTEIN (ELASTASE	240	Sus scrofa	SP	9823		1aab_A	HIGH MOBILITY GROUP PROTEI	83	Rattus norvegicus	NSP	10116
1b0f_A	PROTEIN (ELASTASE	218	Homo sapiens	SP	9606		1aac_A	AMICYANI	105	Paracoccus denitrificans	NSP	266
1b0o_A	BETA-LACTOGLOBULI	162	Bos taurus	SP	9913		1aaf_A	HIV-1 NUCLEOCAPSID PROTEI	55	Human immunodeficiency virus 1	NSP	11696
1b10_A	PROTEIN (PRION PROTEIN	142	Mesocricetus auratus	SP	10036		1aam_A	ASPARTATE AMINOTRANSFERAS	396	Escherichia coli	NSP	562
1b1v_A	PROTEIN (PLASMATOCYTE-SPREADING PEPTIDE	23	Pseudoplusia Includens	SP	689277		1aat_A	CYTOSOLIC ASPARTATE AMINOTRANSFERAS	411	Gallus gallus	NSP	9031
1b2m_A	RIBONUCLEASE T	104	Aspergillus oryzae	SP	5062		1aaz_A	GLUTAREDOXI	87	Enterobacteria phage T4	NSP	10665
1b2p_A	PROTEIN (LECTIN	119	Hyacinthoides hispanica	SP	81759		1ab2_A	C-ABL TYROSINE KINASE SH2 DOMAI	109	Homo sapiens	NSP	9606
1b2w_H	PROTEIN (ANTIBODY (HEAVY CHAIN)	220	Homo sapiens Mus musculus	SP	0		1ab8_A	ADENYLYL CYCLAS	220	Rattus norvegicus	NSP	10116
1b2w_L	PROTEIN (ANTIBODY (LIGHT CHAIN)	214	Homo sapiens Mus musculus	SP	0		1abe_A	L-ARABINOSE-BINDING PROTEI	306	Escherichia coli	NSP	562
1b2y_A	PROTEIN (ALPHA-AMYLASE	496	Homo sapiens	SP	9606		1abr_A	ABRIN-	251	Abrus precatorius	NSP	3816
1b30_A	PROTEIN (XYLANASE	302	Penicillium simplicissimum	SP	69488		1abr_B	ABRIN-	267	Abrus precatorius	NSP	3816
1b3c_A	PROTEIN (NEUROTOXIN CSE-I	64	Centruroides sculpturatus	SP	218467		1abv_A	DELTA SUBUNIT OF THE F1F0-ATP SYNTHAS	134	Escherichia coli	NSP	562
1b4j_H	ANTIBOD	220	Homo sapiens	SP	9606		1aca_A	ACYL-COENZYME A BINDING PROTEI	86	Bos taurus	NSP	9913
1b4j_L	ANTIBOD	214	Homo sapiens	SP	9606		1acb_I	Eglin	70	Hirudo medicinalis	NSP	6421
1b4r_A	PROTEIN (PKD1_HUMAN	80	Homo sapiens	SP	9606		1acc_A	ANTHRAX PROTECTIVE ANTIGE	735	Bacillus anthracis	NSP	1392
1b4w_A	PROTEIN (PHOSPHOLIPASE A2	122	Gloydius halys	SP	8714		1acf_A	PROFILIN	125	Acanthamoeba castellanii	NSP	5755
1b5f_A	PROTEIN (CARDOSIN A	239	Cynara cardunculus	SP	4265		1aci_A	L11 RIBOSOMAL PROTEI	76	Geobacillus stearothermophilus	NSP	1422
1b5f_B	PROTEIN (CARDOSIN A	87	Cynara cardunculus	SP	4265		1acm_A	ASPARTATE CARBAMOYLTRANSFERASE, CATALYTIC CH	310	Escherichia coli	NSP	562
1b5l_A	INTERFERON TA	172	Pichia pastoris	SP	4922		1acm_B	ASPARTATE CARBAMOYLTRANSFERASE REGULATORY CH	153	Escherichia coli	NSP	562
1b6c_B	TGF-B SUPERFAMILY RECEPTOR TYPE	342	Homo sapiens	SP	9606		1aco_A	ACONITAS	754	Bos taurus	NSP	9913
1b6d_A	IMMUNOGLOBULI	212	Homo sapiens	SP	9606		1acw_A	NATURAL SCORPION PEPTIDE P0	29	Androctonus mauretanicus mauretanicus	NSP	6860
1b6e_A	CD9	128	Homo sapiens	SP	9606		1acx_A	ACTINOXANTHI	108	Streptomyces globisporus	NSP	1908
1b6u_A	P58 KILLER CELL INHIBITORY RECEPTO	257	Homo sapiens	SP	9606		1ad1_A	DIHYDROPTEROATE SYNTHETAS	266	Staphylococcus aureus	NSP	1280
1b6v_A	RIBONUCLEAS	124	Bos taurus	SP	9913		1ad2_A	RIBOSOMAL PROTEIN L	228	Thermus thermophilus	NSP	274
1b7d_A	PROTEIN (NEUROTOXIN TS1	61	Tityus serrulatus	SP	6887		1ad3_A	ALDEHYDE DEHYDROGENASE (CLASS 3	452	Rattus norvegicus	NSP	10116
1b80_A	PROTEIN (RECOMBINANT LIGNIN PEROXIDASE H8	351	Phanerochaete chrysosporium	SP	5306		1adj_A	HISTIDYL-TRNA SYNTHETAS	421	Thermus thermophilus	NSP	274
1b88_A	T CELL RECEPTOR V-ALPHA DOMAI	114	Mus musculus	SP	10090		1ado_A	ALDOLAS	363	Oryctolagus cuniculus	NSP	9986
1b8k_A	PROTEIN (NEUROTROPHIN-3	119	Homo sapiens	SP	9606		1adr_A	P22 C2 REPRESSO	76	Enterobacteria phage P22	NSP	10754
1b8m_A	PROTEIN (BRAIN DERIVED NEUROTROPHIC FACTOR	119	Homo sapiens	SP	9606		1adu_A	ADENOVIRUS SINGLE-STRANDED DNA-BINDING PROTE	356	Human adenovirus 5	NSP	28285
1b8m_B	PROTEIN (NEUROTROPHIN-4	130	Homo sapiens	SP	9606		1adw_A	PSEUDOAZURI	123	Paracoccus pantotrophus	NSP	82367
1b8w_A	PROTEIN (DEFENSIN-LIKE PEPTIDE 1	42	Ornithorhynchus anatinus	SP	9258		1ae1_A	TROPINONE REDUCTASE-	273	Datura stramonium	NSP	4076
1b9g_A	PROTEIN (GROWTH FACTOR IGF-1	57	Homo sapiens	SP	9606		1ae2_A	GENE V PROTEI	87	Escherichia coli	NSP	562
1b9p_A	PROTEIN (COLLAGEN ALPHA 1	34	Gallus Gallus	SP	9031		1aei_A	ANNEXIN XI	315	Hydra vulgaris	NSP	6087
1b9s_A	PROTEIN (NEURAMINIDASE	390	Influenza B virus (B/Lee/40)	SP	107412		1af0_A	SERRATIA PROTEAS	471	Serratia marcescens	NSP	615
1baf_H	IGG1-KAPPA AN02 FAB (HEAVY CHAIN	217	Mus Musculus	SP	10090		1af2_A	CYTIDINE DEAMINAS	294	Escherichia coli	NSP	562
1baf_L	IGG1-KAPPA AN02 FAB (LIGHT CHAIN	214	Mus musculus	SP	10090		1af3_A	APOPTOSIS REGULATOR BCL-	196	Rattus norvegicus	NSP	10116
1bah_A	CHARYBDOTOXI	37	Leiurus quinquestriatus	SP	6883		1af6_A	MALTOPORI	421	Escherichia coli	NSP	562
1bb6_A	LYSOZYM	129	Oncorhynchus mykiss	SP	8022		1af7_A	CHEMOTAXIS RECEPTOR METHYLTRANSFERASE CHE	274	Salmonella typhimurium	NSP	90371
1bbg_A	POLLEN ALLERGEN	40	Ambrosia trifida	SP	4214		1af8_A	ACTINORHODIN POLYKETIDE SYNTHASE ACYL CARRIE	86	Streptomyces coelicolor	NSP	100226
1bbi_A	TRYPSIN/CHYMOTRYPSIN BOWMAN-BIRK INHIBITO	71	Glycine max	SP	3847		1afc_A	ACIDIC FIBROBLAST GROWTH FACTO	140	Bos taurus	NSP	9913
1bbj_H	IGG4-KAPPA B72.3 FAB (HEAVY CHAIN	212	Homo sapiens	SP	9606		1afi_A	MER	72	Shigella flexneri	NSP	623
1bbj_L	IGG4-KAPPA B72.3 FAB (LIGHT CHAIN	211	Homo sapiens	SP	9606		1afs_A	3-ALPHA-HYDROXYSTEROID DEHYDROGENAS	323	Rattus norvegicus	NSP	10116
1bbn_A	INTERLEUKIN-	133	Homo sapiens	SP	9606		1afw_A	3-KETOACETYL-COA THIOLAS	393	Saccharomyces cerevisiae	NSP	4932
1bbp_A	BILIN BINDING PROTEI	173	Pieris brassicae	SP	7116		1ag0_A	AZURI	129	Pseudomonas aeruginosa	NSP	287
1bc4_A	RIBONUCLEAS	111	Rana catesbeiana	SP	8400		1ag1_O	TRIOSEPHOSPHATE ISOMERAS	250	Trypanosoma brucei	NSP	5691
1bcg_A	TOXIN BJXTR-I	77	Hottentotta judaicus	SP	6863		1ag4_A	SPHERULIN 3	103	Physarum polycephalum	NSP	5791
1bcr_A	SERINE CARBOXYPEPTIDASE I	263	Triticum aestivum	SP	4565		1ag6_A	PLASTOCYANI	99	Spinacia oleracea	NSP	3562
1bcr_B	SERINE CARBOXYPEPTIDASE I	160	Triticum aestivum	SP	4565		1ag9_A	FLAVODOXI	175	Escherichia coli	NSP	562
1bd2_D	T CELL RECEPTOR ALPH	204	Homo sapiens	SP	9606		1agj_A	EPIDERMOLYTIC TOXIN	242	Staphylococcus aureus	NSP	1280
1bda_A	SINGLE CHAIN TISSUE TYPE PLASMINOGEN ACTIVAT	265	Homo sapiens	SP	9606		1agn_A	HUMAN SIGMA ALCOHOL DEHYDROGENAS	373	Homo sapiens	NSP	9606
1be2_A	LIPID TRANSFER PROTEI	91	Hordeum vulgare	SP	4513		1agr_E	RGS	205	Rattus norvegicus	NSP	10116
1bey_L	CAMPATH-1H ANTIBOD	214	Homo sapiens	SP	9606		1ags_A	GLUTATHIONE S-TRANSFERASE ALPH	221	Homo sapiens	NSP	32630
1bfa_A	BIFUNCTIONAL AMYLASE/SERINE PROTEASE INHIBIT	134	Zea mays	SP	4577		1agx_A	GLUTAMINASE-ASPARAGINAS	331	Acinetobacter glutaminasificans	NSP	474
1bfo_A	CAMPATH-1G ANTIBOD	214	Rattus rattus	SP	10117		1ah0_A	ALDOSE REDUCTAS	316	Sus scrofa	NSP	9823
1bfo_B	CAMPATH-1G ANTIBOD	216	Rattus rattus	SP	10117		1ah2_A	SERINE PROTEASE PB9	269	Bacillus alcalophilus	NSP	1445
1bgc_A	GRANULOCYTE COLONY-STIMULATING FACTO	174	Bos taurus	SP	9913		1ah5_A	HYDROXYMETHYLBILANE SYNTHAS	313	Escherichia coli	NSP	562
1bgd_A	GRANULOCYTE COLONY-STIMULATING FACTO	175	Canis lupus familiaris	SP	9615		1ah7_A	PHOSPHOLIPASE	245	Bacillus cereus	NSP	1396
1bgp_A	BARLEY GRAIN PEROXIDAS	309	Hordeum vulgare	SP	4513		1ah9_A	INITIATION FACTOR	71	Escherichia coli	NSP	562
1bh0_A	GLUCAGO	29	Homo sapiens	SP	9606		1ahd_P	Antennapedia Protein Mutan	68	Drosophila melanogaster	NSP	7227
1bh1_A	MELITTI	27	Apis mellifera	SP	7460		1ahh_A	7 ALPHA-HYDROXYSTEROID DEHYDROGENAS	255	Escherichia coli	NSP	562
1bhg_A	BETA-GLUCURONIDAS	613	Homo sapiens	SP	9606		1ahj_A	NITRILE HYDRATASE (SUBUNIT ALPHA	207	Rhodococcus sp. R312	NSP	76275
1bhp_A	BETA-PUROTHIONI	45	Triticum aestivum	SP	4565		1ahj_B	NITRILE HYDRATASE (SUBUNIT BETA	212	Rhodococcus sp. R312	NSP	76275
1bi6_H	BROMELAIN INHIBITOR V	41	Ananas comosus	SP	4615		1ahl_A	ANTHOPLEURIN-	49	Anthopleura xanthogrammica	NSP	6112
1big_A	TOXIN BMTX	37	Mesobuthus martensii	SP	34649		1ahp_A	E.COLI MALTODEXTRIN PHOSPHORYLAS	797	Escherichia coli	NSP	562
1bih_A	HEMOLI	395	Hyalophora cecropia	SP	7123		1ahq_A	ACTOPHORI	137	Acanthamoeba castellanii	NSP	5755
1bii_A	MHC CLASS I H-2D	365	Mus musculus	SP	10090		1ahs_A	AFRICAN HORSE SICKNESS VIRUS (SEROTYPE 4) VP	126	African horsesickness virus	NSP	40050
1bii_B	BETA-2 MICROGLOBULI	119	Mus musculus	SP	10090		1ahu_A	VANILLYL-ALCOHOL OXIDAS	560	Penicillium simplicissimum	NSP	69488
1bik_A	BIKUNI	147	Homo sapiens	SP	9606		1ai2_A	ISOCITRATE DEHYDROGENAS	416	Escherichia coli	NSP	562
1biy_A	LACTOFERRI	689	Bubalus bubalis	SP	89462		1ai9_A	DIHYDROFOLATE REDUCTAS	192	Candida albicans	NSP	5476
1bj1_H	FAB FRAGMEN	231	Mus musculus	SP	10090		1aid_A	HUMAN IMMUNODEFICIENCY VIRUS PROTEAS	99	Human immunodeficiency virus 1	NSP	11676
1bj1_L	FAB FRAGMEN	214	Mus musculus	SP	10090		1aig_H	PHOTOSYNTHETIC REACTION CENTER (H SUBUNIT	260	Rhodobacter sphaeroides	NSP	1063
1bj3_B	PROTEIN (COAGULATION FACTOR IX-BINDING PROTE	123	Trimeresurus flavoviridis	SP	88087		1aig_L	PHOTOSYNTHETIC REACTION CENTER (L SUBUNIT	281	Rhodobacter sphaeroides	NSP	1063
1bj7_A	D	156	Bos taurus	SP	9913		1aih_A	HP1 INTEGRAS	170	Haemophilus phage HP1	NSP	10690
1bjb_A	AMYLOID BETA-PEPTID	28	Homo sapiens	SP	9606		1aii_A	ANNEXIN II	323	Homo sapiens	NSP	9606
1bjq_A	LECTI	253	Vigna unguiculata subsp. cylindrica	SP	3840		1ail_A	NONSTRUCTURAL PROTEIN NS	73	Influenza A virus (A/Udorn/307/1972(H3N2))	NSP	381517
1bjr_E	PROTEINASE	279	Engyodontium album	SP	37998		1ain_A	ANNEXIN	314	Homo sapiens	NSP	9606
1bkt_A	BMKT	38	Mesobuthus martensii	SP	34649		1aip_A	ELONGATION FACTOR T	405	Thermus thermophilus	NSP	274
1bl1_A	PARATHYROID HORMONE RECEPTO	31	Homo sapiens	SP	9606		1aip_C	ELONGATION FACTOR T	196	Thermus thermophilus	NSP	274
1blf_A	LACTOFERRI	689	Bos taurus	SP	9913		1air_A	PECTATE LYASE	353	Erwinia chrysanthemi	NSP	556
1bln_A	PROTEIN (MONOCLONAL ANTIBODY MRK-16 (LIGHT C	214	Mus musculus	SP	10090		1aiw_A	ENDOGLUCANASE	62	Erwinia chrysanthemi	NSP	198628
1bln_B	PROTEIN (MONOCLONAL ANTIBODY MRK-16 (HEAVY C	218	Mus musculus	SP	10090		1aj0_A	DIHYDROPTEROATE SYNTHAS	282	Escherichia coli	NSP	562
1bm3_H	IMMUNOGLOBULIN OPG2 FAB, VARIABLE DOMAI	227	Mus musculus	SP	10090		1aj4_A	TROPONIN	161	Gallus gallus	NSP	9031
1bmo_A	BM-4	233	Homo sapiens	SP	9606		1aj8_A	CITRATE SYNTHAS	371	Pyrococcus furiosus	NSP	2261
1bmp_A	BONE MORPHOGENETIC PROTEIN-	139	Homo sapiens	SP	9606		1ajk_A	CIRCULARLY PERMUTED (1-3,1-4)-BETA-D-GLUCAN	214	Paenibacillus macerans	NSP	44252
1bmw_A	POLLEN ALLERGEN PHL P	96	Phleum pratense	SP	15957		1ajo_A	CIRCULARLY PERMUTED (1-3,1-4)-BETA-D-GLUCAN	214	Paenibacillus macerans	NSP	44252
1bnl_A	COLLAGEN XVII	178	Homo sapiens	SP	9606		1ajr_A	ASPARTATE AMINOTRANSFERAS	412	Sus scrofa	NSP	9823
1bo0_A	PROTEIN (MONOCYTE CHEMOATTRACTANT PROTEIN-3	76	Homo sapiens	SP	9606		1ajy_A	PUT	71	Saccharomyces cerevisiae	NSP	4932
1bog_A	ANTIBODY (CB 4-1	214	Mus musculus	SP	10090		1ak1_A	FERROCHELATAS	310	Bacillus subtilis	NSP	1423
1bog_B	ANTIBODY (CB 4-1	213	Mus musculus	SP	10090		1ak2_A	ADENYLATE KINASE ISOENZYME-	233	Bos taurus	NSP	9913
1bol_A	PROTEIN (RIBONUCLEASE RH	222	Rhizopus niveus	SP	4844		1ak5_A	INOSINE-5'-MONOPHOSPHATE DEHYDROGENAS	503	Tritrichomonas foetus	NSP	56690
1bom_A	BOMBYXIN-II,BOMBYXIN A-	20	Bombyx mori	SP	7091		1aka_A	ASPARTATE AMINOTRANSFERAS	401	Gallus gallus	NSP	9031
1bom_B	BOMBYXIN-II,BOMBYXIN A-	28	Bombyx mori	SP	7091		1ake_A	ADENYLATE KINAS	214	Escherichia coli	NSP	562
1bp1_A	BACTERICIDAL/PERMEABILITY-INCREASING PROTEI	456	Homo sapiens	SP	9606		1akh_A	PROTEIN (MATING-TYPE PROTEIN A-1	61	Saccharomyces cerevisiae	NSP	4932
1bp3_B	PROTEIN (PROLACTIN RECEPTOR	211	Homo sapiens	SP	9606		1akh_B	PROTEIN (MATING-TYPE PROTEIN ALPHA-2	83	Saccharomyces cerevisiae	NSP	4932
1bp4_A	PAPAI	212	Carica papaya	SP	3649		1akm_A	ORNITHINE TRANSCARBAMYLAS	333	Escherichia coli	NSP	562
1bql_H	HYHEL-5 FAB (HEAVY CHAIN	215	Mus musculus	SP	10090		1ako_A	EXONUCLEASE II	268	Escherichia coli K12	NSP	83333
1bql_L	HYHEL-5 FAB (LIGHT CHAIN	212	Mus musculus	SP	10090		1akp_A	APOKEDARCIDI	114	actinomycete ATCC 53650	NSP	38989
1bqq_T	METALLOPROTEINASE INHIBITOR	184	Bos taurus	SP	9913		1akq_A	FLAVODOXI	147	Desulfovibrio vulgaris	NSP	882
1bqy_A	PLASMINOGEN ACTIVATO	234	Viridovipera stejnegeri	SP	39682		1aky_A	ADENYLATE KINAS	220	Saccharomyces cerevisiae	NSP	4932
1br6_A	PROTEIN (RICIN	268	Ricinus communis	SP	3988		1akz_A	URACIL-DNA GLYCOSYLAS	223	Homo sapiens	NSP	9606
1br9_A	METALLOPROTEINASE-2 INHIBITO	194	Homo sapiens	SP	9606		1al0_1	SCAFFOLDING PROTEIN GP	152	Enterobacteria phage phiX174	NSP	10847
1brb_I	PANCREATIC TRYPSIN INHIBITO	58	Bos taurus	SP	9913		1al0_B	SCAFFOLDING PROTEIN GP	120	Enterobacteria phage phiX174	NSP	10847
1bru_P	ELASTAS	241	Sus scrofa	SP	9823		1al0_F	CAPSID PROTEIN GP	426	Enterobacteria phage phiX174	NSP	10847
1brv_A	PROTEIN	32	Bovine respiratory syncytial virus (strain 391-2)	SP	31611		1al0_G	SPIKE PROTEIN GP	175	Enterobacteria phage phiX174	NSP	10847
1bry_Y	BRYODIN	248	Bryonia dioica	SP	3652		1al2_1	P1/MAHONEY POLIOVIRU	302	Human poliovirus 1	NSP	12081
1brz_A	BRAZZEI	54	Pentadiplandra brazzeana	SP	43545		1al2_3	P1/MAHONEY POLIOVIRU	238	Human poliovirus 1	NSP	12081
1bs9_A	ACETYL XYLAN ESTERAS	207	Penicillium purpurogenum	SP	28575		1al3_A	CYS REGULON TRANSCRIPTIONAL ACTIVATOR CYS	324	Klebsiella aerogenes	NSP	548
1bsw_A	PROTEIN (ACUTOLYSIN A	197	Deinagkistrodon acutus	SP	36307		1al4_A	GRAMICIDIN	16	Brevibacillus brevis	NSP	1393
1bth_H	THROMBI	259	Bos taurus	SP	9913		1al6_A	CITRATE SYNTHAS	437	Gallus gallus	NSP	9031
1bu8_A	PROTEIN (PANCREATIC LIPASE RELATED PROTEIN 2	452	Rattus norvegicus	SP	10116		1ala_A	ANNEXIN	321	Gallus gallus	NSP	9031
1bun_A	BETA2-BUNGAROTOXI	120	Bungarus multicinctus	SP	8616		1ald_A	ALDOLASE	363	Homo sapiens	NSP	9606
1bun_B	BETA2-BUNGAROTOXI	61	Bungarus multicinctus	SP	8616		1all_A	ALLOPHYCOCYANI	160	Arthrospira platensis	NSP	118562
1bus_A	PROTEINASE INHIBITOR II	57	Bos taurus	SP	9913		1all_B	ALLOPHYCOCYANI	161	Arthrospira platensis	NSP	118562
1buu_A	PROTEIN (MANNOSE-BINDING PROTEIN A	168	Rattus norvegicus	SP	10116		1alq_A	CP254 BETA-LACTAMAS	266	Staphylococcus aureus	NSP	1280
1buy_A	PROTEIN (ERYTHROPOIETIN	166	Homo sapiens	SP	9606		1alv_A	CALPAI	173	Sus scrofa	NSP	9823
1bv4_A	PROTEIN (MANNOSE-BINDING PROTEIN-C	118	Rattus norvegicus	SP	10116		1alx_A	GRAMICIDIN	16	Brevibacillus brevis	NSP	1393
1bvk_A	HULYS1	108	Homo sapiens	SP	9606		1alz_A	ILE-GRAMICIDIN	16	Brevibacillus brevis	NSP	1393
1bvk_B	HULYS1	117	Homo sapiens	SP	9606		1am2_A	MXE GYRA INTEI	199	Mycobacterium xenopi	NSP	1789
1bvn_P	PROTEIN (ALPHA-AMYLASE	496	Sus scrofa	SP	9823		1am5_A	PEPSI	324	Gadus morhua	NSP	8049
1bvp_1	BLUETONGUE VIRUS COAT PROTEIN VP	349	Bluetongue virus	SP	10900		1am7_A	LYSOZYM	158	Enterobacteria phage lambda	NSP	10710
1bwm_A	PROTEIN (ALPHA-BETA T CELL RECEPTOR (TCR) (D	249	Mus musculus	SP	10090		1am9_A	PROTEIN (STEROL REGULATORY ELEMENT BINDING P	82	Homo sapiens	NSP	9606
1bwo_A	NONSPECIFIC LIPID-TRANSFER PROTEI	90	Triticum aestivum	SP	4565		1amk_A	TRIOSE PHOSPHATE ISOMERAS	251	Leishmania mexicana	NSP	5665
1bwu_A	PROTEIN (AGGLUTININ	106	Allium sativum	SP	4682		1amm_A	GAMMA B-CRYSTALLI	174	Bos taurus	NSP	9913
1bwu_D	PROTEIN (AGGLUTININ	109	Allium sativum	SP	4682		1amt_A	ALAMETHICIN F3	21	Trichoderma viride	NSP	5547
1bwx_A	PARATHYROID HORMON	39	Homo sapiens	SP	9606		1amu_A	GRAMICIDIN SYNTHETASE	563	Brevibacillus brevis	NSP	1393
1bxm_A	BETA-CRYPTOGEI	99	Phytophthora cryptogea	SP	4786		1amx_A	COLLAGEN ADHESI	180	Staphylococcus aureus	NSP	1280
1by2_A	MAC-2 BINDING PROTEI	119	Homo sapiens	SP	9606		1an1_I	TRYPTASE INHIBITO	46	Hirudo medicinalis	NSP	6421
1by7_A	PROTEIN (PLASMINOGEN ACTIVATOR INHIBITOR-2	382	Homo sapiens	SP	9606		1an2_A	PROTEIN (TRANSCRIPTION FACTOR MAX (TF MAX)	86	Mus Musculus	NSP	10090
1by8_A	PROTEIN (PROCATHEPSIN K	314	Homo sapiens	SP	9606		1an4_A	PROTEIN (UPSTREAM STIMULATORY FACTOR	65	Homo sapiens	NSP	9606
1bz7_A	PROTEIN (ANTIBODY R24 (LIGHT CHAIN)	206	Mus musculus	SP	10090		1an5_A	THYMIDYLATE SYNTHAS	265	Escherichia coli	NSP	562
1bz7_B	PROTEIN (ANTIBODY R24 (HEAVY CHAIN)	217	Mus musculus	SP	10090		1an8_A	STREPTOCOCCAL PYROGENIC EXOTOXIN	208	Streptococcus pyogenes	NSP	1314
1bzq_K	PROTEIN (ANTIBODY CAB-RN05	124	Camelus dromedarius	SP	9838		1ann_A	ANNEXIN I	318	Bos taurus	NSP	9913
1bzs_A	NEUTROPHIL COLLAGENAS	165	Homo sapiens	SP	9606		1ans_A	NEUROTOXIN II	27	Anemonia sulcata	NSP	6108
1c01_A	ANTIMICROBIAL PEPTIDE	76	Macadamia integrifolia	SP	60698		1ao8_A	DIHYDROFOLATE REDUCTAS	162	Lactobacillus casei	NSP	1582
1c0b_A	RIBONUCLEASE	128	Bos taurus	SP	9913		1aoa_A	T-FIMBRI	275	Homo sapiens	NSP	9606
1c12_A	PROTEIN (ANTIBODY FRAGMENT FAB	214	Mus musculus	SP	10090		1aod_A	PHOSPHATIDYLINOSITOL-SPECIFIC PHOSPHOLIPASE	289	Listeria monocytogenes	NSP	1639
1c12_B	PROTEIN (ANTIBODY FRAGMENT FAB	220	Mus musculus	SP	10090		1aof_A	NITRITE REDUCTAS	567	Paracoccus pantotrophus	NSP	82367
1c16_A	MHC-LIKE PROTEIN T2	260	Mus musculus	SP	10090		1aoh_A	CELLULOSOME-INTEGRATING PROTEIN CIP	147	Clostridium thermocellum	NSP	1515
1c1e_H	CATALYTIC ANTIBODY 1E9 (HEAVY CHAIN	219	Mus musculus	SP	10090		1aoj_A	EPS	60	Mus musculus	NSP	10090
1c1e_L	CATALYTIC ANTIBODY 1E9 (LIGHT CHAIN	216	Mus musculus	SP	10090		1aok_A	VIPOXIN COMPLE	122	Vipera ammodytes meridionalis	NSP	73841
1c1z_A	BETA2-GLYCOPROTEIN-	326	Homo sapiens	SP	9606		1aok_B	VIPOXIN COMPLE	122	Vipera ammodytes meridionalis	NSP	73841
1c3a_A	FLAVOCETIN-A: ALPHA SUBUNI	135	Trimeresurus flavoviridis	SP	88087		1aon_O	GROEL/GROES COMPLE	97	Escherichia coli	NSP	562
1c3a_B	FLAVOCETIN-A: BETA SUBUNI	125	Trimeresurus flavoviridis	SP	88087		1aop_A	SULFITE REDUCTASE HEMOPROTEI	497	Escherichia coli	NSP	37762
1c3h_A	30 KD ADIPOCYTE COMPLEMENT-RELATED PROTEIN P	137	Mus musculus	SP	10090		1aor_A	ALDEHYDE FERREDOXIN OXIDOREDUCTAS	605	Pyrococcus furiosus	NSP	2261
1c3y_A	THP12 CARRIER PROTEI	108	Tenebrio molitor	SP	7067		1aos_A	ARGININOSUCCINATE LYAS	464	Homo sapiens	NSP	9606
1c5d_H	MONOCLONAL ANTIBODY AGAINST THE MAIN IMMUNOG	215	Rattus norvegicus	SP	10116		1aoy_A	ARGININE REPRESSO	78	Escherichia coli K12	NSP	83333
1c5d_L	MONOCLONAL ANTIBODY AGAINST THE MAIN IMMUNOG	213	Rattus norvegicus	SP	10116		1ap0_A	MODIFIER PROTEIN	73	Mus musculus	NSP	10090
1c5g_A	PLASMINOGEN ACTIVATOR INHIBITOR-	402	Homo sapiens	SP	9606		1ap7_A	P19-INK4	168	Mus musculus	NSP	10090
1c5m_D	PROTEIN (COAGULATION FACTOR X	255	Homo sapiens	SP	9606		1ap8_A	TRANSLATION INITIATION FACTOR EIF4	213	Saccharomyces cerevisiae	NSP	4932
1c7p_A	LYSOZYM	134	Homo sapiens	SP	9606		1apc_A	CYTOCHROME B56	106	Escherichia coli	NSP	562
1cb2_A	CELLOBIOHYDROLASE I	365	Hypocrea jecorina	SP	51453		1apf_A	ANTHOPLEURIN-	49	Anthopleura xanthogrammica	NSP	6112
1cbg_A	CYANOGENIC BETA-GLUCOSIDAS	490	Trifolium repens	SP	3899		1aps_A	ACYLPHOSPHATAS	98	Equus caballus	NSP	9796
1cbv_H	PROTEIN (FAB (BV04-01) AUTOANTIBODY-HEAVY CH	219	Mus musculus	SP	10090		1apt_E	PENICILLOPEPSI	323	Penicillium janthinellum	NSP	5079
1ccz_A	PROTEIN (CD58	171	Homo sapiens	SP	9606		1apx_A	CYTOSOLIC ASCORBATE PEROXIDAS	249	Pisum sativum	NSP	3888
1cd1_A	CD	315	Mus musculus	SP	10090		1aq4_A	PROTEIN(BACTERIOPHAGE MS2 COAT PROTEIN	129	Enterobacterio phage MS2	NSP	12022
1cd9_B	PROTEIN (G-CSF RECEPTOR	215	Mus musculus	SP	10090		1aq6_A	L-2-HALOACID DEHALOGENAS	253	Xanthobacter autotrophicus	NSP	280
1cdc_B	CD	99	Rattus norvegicus	SP	10116		1aq8_A	NITRITE REDUCTAS	343	Alcaligenes faecalis	NSP	511
1ce6_B	PROTEIN (HUMAN BETA-2 MICROGLOBULIN	108	Homo sapiens	SP	9606		1aqc_A	X1	172	Homo sapiens	NSP	9606
1ce7_A	PROTEIN (RIBOSOME-INACTIVATING PROTEIN TYPE	241	Viscum album	SP	3972		1aqe_A	CYTOCHROME C	111	Desulfomicrobium norvegicum	NSP	52561
1ce7_B	PROTEIN (RIBOSOME-INACTIVATING PROTEIN TYPE	255	Viscum album	SP	3972		1aqh_A	ALPHA-AMYLAS	453	Pseudoalteromonas haloplanktis	NSP	228
1cel_A	1,4-BETA-D-GLUCAN CELLOBIOHYDROLASE	434	Trichoderma reesei	SP	51453		1aqi_A	ADENINE-N6-DNA-METHYLTRANSFERASE TAQ	421	Thermus aquaticus	NSP	271
1cex_A	CUTINAS	214	Nectria haematococca mpVI	SP	70791		1aqs_A	CU-METALLOTHIONEI	53	Saccharomyces cerevisiae	NSP	4932
1cf3_A	PROTEIN (GLUCOSE OXIDASE	583	Aspergillus niger	SP	5061		1aqt_A	ATP SYNTHAS	138	Escherichia coli	NSP	562
1cf8_H	PROTEIN (CATALYTIC ANTIBODY 19A4 (HEAVY CHAI	218	Mus musculus	SP	10090		1aqu_A	ESTROGEN SULFOTRANSFERAS	297	Mus musculus	NSP	10090
1cf8_L	PROTEIN (CATALYTIC ANTIBODY 19A4 (LIGHT CHAI	215	Mus musculus	SP	10090		1ar1_A	CYTOCHROME C OXIDAS	558	Paracoccus denitrificans	NSP	266
1cfb_A	DROSOPHILA NEUROGLIA	205	Drosophila melanogaster	SP	7227		1ar1_B	CYTOCHROME C OXIDAS	298	Paracoccus denitrificans	NSP	266
1cfe_A	PATHOGENESIS-RELATED PROTEIN P14	135	Solanum lycopersicum	SP	4081		1ar4_A	SUPEROXIDE DISMUTAS	201	Propionibacterium freudenreichii subsp. shermanii	NSP	1752
1cfh_A	COAGULATION FACTOR I	47	Homo sapiens	SP	9606		1arb_A	ACHROMOBACTER PROTEASE	268	Achromobacter lyticus	NSP	224
1cgi_I	PANCREATIC SECRETORY TRYPSIN INHIBITOR (KAZA	56	Homo sapiens	SP	9606		1ark_A	NEBULI	60	Homo sapiens	NSP	9606
1ch0_A	PROTEIN (RIBONUCLEASE T1	104	Aspergillus oryzae	SP	5062		1aro_L	T7 LYSOZYM	151	Enterobacteria phage T7	NSP	10760
1ci5_A	PROTEIN (LYMPHOCYTE FUNCTION-ASSOCIATED ANTI	95	Homo sapiens	SP	9606		1arz_A	DIHYDRODIPICOLINATE REDUCTAS	273	Escherichia coli K12	NSP	83333
1cic_A	PROTEIN (IG HEAVY CHAIN V REGIONS	214	Mus musculus	SP	10090		1asu_A	AVIAN SARCOMA VIRUS INTEGRAS	162	Avian sarcoma virus	NSP	11876
1cic_B	PROTEIN (IG HEAVY CHAIN V REGIONS	217	Mus musculus	SP	10090		1asy_A	ASPARTYL-tRNA SYNTHETAS	490	Saccharomyces cerevisiae	NSP	4932
1cic_C	PROTEIN (IG HEAVY CHAIN V REGIONS	214	Mus musculus	SP	10090		1at0_A	17-HEDGEHO	145	Drosophila melanogaster	NSP	7227
1cic_D	PROTEIN (IG HEAVY CHAIN V REGIONS	218	Mus musculus	SP	10090		1at3_A	HERPES SIMPLEX VIRUS TYPE II PROTEAS	247	Human herpesvirus 2	NSP	10310
1cid_A	T CELL SURFACE GLYCOPROTEIN CD	177	Rattus norvegicus	SP	10116		1ata_A	ASCARIS TRYPSIN INHIBITO	62	Ascaris suum	NSP	6253
1ciw_A	PROTEIN (PEANUT LECTIN	236	Arachis hypogaea	SP	3818		1atg_A	PERIPLASMIC MOLYBDATE-BINDING PROTEI	231	Azotobacter vinelandii	NSP	354
1cix_A	PROTEIN (TACHYSTATIN A	44	Tachypleus tridentatus	SP	6853		1ati_A	GLYCYL-TRNA SYNTHETAS	505	Thermus thermophilus	NSP	300852
1ck0_H	PROTEIN (IGG1-KAPPA ANTIBODY 131 (HEAVY CHAI	219	Mus musculus	SP	10090		1atx_A	ATX I	46	Anemonia sulcata	NSP	6108
1ck7_A	PROTEIN (GELATINASE A	631	Homo sapiens	SP	9606		1au7_A	PROTEIN PIT-	146	Rattus norvegicus	NSP	10116
1cl7_H	PROTEIN (IGG1 ANTIBODY 1696 (variable heavy	135	Mus musculus	SP	10090		1aua_A	PHOSPHATIDYLINOSITOL TRANSFER PROTEIN SEC14	296	Saccharomyces cerevisiae	NSP	4932
1cle_A	CHOLESTEROL ESTERAS	534	Candida cylindracea	SP	44322		1aui_A	SERINE/THREONINE PHOSPHATASE 2	521	Homo sapiens	NSP	9606
1clo_H	A5B7 MONOCLONAL ANTIBOD	222	Mus musculus	SP	10090		1auo_A	CARBOXYLESTERAS	218	Pseudomonas fluorescens	NSP	294
1clo_L	A5B7 MONOCLONAL ANTIBOD	213	Mus musculus	SP	10090		1aup_A	NAD-SPECIFIC GLUTAMATE DEHYDROGENAS	449	Clostridium symbiosum	NSP	1512
1clp_A	MYOTOXIN I	121	Bothrops asper	SP	8722		1auu_A	SAC	55	Bacillus subtilis	NSP	1423
1cly_H	IGG FAB (HUMAN IGG1, KAPPA	219	Homo sapiens	SP	9606		1auv_A	SYNAPSIN I	311	Bos taurus	NSP	9913
1cly_L	IGG FAB (HUMAN IGG1, KAPPA	219	Homo sapiens	SP	9606		1auy_A	TURNIP YELLOW MOSAIC VIRU	190	Turnip yellow mosaic virus	NSP	12154
1clz_H	IGG FAB (IGG3, KAPPA	218	Mus musculus	SP	10090		1auz_A	SPOIIA	116	Bacillus subtilis	NSP	1423
1clz_L	IGG FAB (IGG3, KAPPA	219	Mus musculus	SP	10090		1av5_A	PROTEIN KINASE C INTERACTING PROTEI	126	Homo sapiens	NSP	9606
1cm9_A	PROTEIN (VIRAL MACROPHAGE INFLAMMATORY PROTE	74	Human herpesvirus 8	SP	37296		1avc_A	ANNEXIN V	673	Bos taurus	NSP	9913
1cms_A	PROCHYMOSIN A/B PRECURSO	323	Bos taurus	SP	9913		1avh_A	ANNEXIN	320	Homo sapiens	NSP	9606
1cn1_A	CONCANAVALIN	237	Canavalia ensiformis	SP	3823		1avo_A	11S REGULATO	60	Homo sapiens	NSP	9606
1cn2_A	TOXIN	67	Centruroides noxius	SP	6878		1avo_B	11S REGULATO	140	Homo sapiens	NSP	9606
1cn4_A	PROTEIN (ERYTHROPOIETIN RECEPTOR	228	Homo sapiens	SP	9606		1avp_A	ADENOVIRAL PROTEINAS	204	Human adenovirus 2	NSP	10515
1cns_A	CHITINAS	243	Hordeum vulgare	SP	4513		1avy_A	FIBRITI	74	Enterobacteria phage T4	NSP	10665
1cnv_A	CONCANAVALIN	299	Canavalia ensiformis	SP	3823		1aw0_A	MENKES COPPER-TRANSPORTING ATPAS	72	Homo sapiens	NSP	9606
1co7_E	TRYPSIN I	245	Rattus norvegicus	SP	10116		1aw1_A	TRIOSEPHOSPHATE ISOMERAS	256	Moritella marina	NSP	90736
1co7_I	BOVINE PANCREATIC TRYPSIN INHIBITO	99	Bos taurus	SP	9913		1aw7_A	TOXIC SHOCK SYNDROME TOXIN-	194	Staphylococcus aureus	NSP	1280
1cod_A	COBROTOXI	62	Naja atra	SP	8656		1aw9_A	GLUTATHIONE S-TRANSFERASE II	216	Zea mays	NSP	4577
1cou_A	PROTEIN (NEMATODE ANTICOAGULANT PROTEIN C2	85	Ancylostoma caninum	SP	29170		1awc_A	PROTEIN (GA BINDING PROTEIN ALPHA	110	Mus musculus	NSP	10090
1cpb_A	CARBOXYPEPTIDASE	82	Bos taurus	SP	9913		1awc_B	PROTEIN (GA BINDING PROTEIN BETA 1	153	Mus musculus	NSP	10090
1cpb_B	CARBOXYPEPTIDASE	217	Bos taurus	SP	9913		1awd_A	FERREDOXI	94	Chlorella' fusca	NSP	3073
1cpo_A	CHLOROPEROXIDAS	299	Leptoxyphium fumago	SP	5474		1awj_A	IT	77	Mus musculus	NSP	10090
1cpy_A	SERINE CARBOXYPEPTIDAS	421	Saccharomyces cerevisiae	SP	4932		1awo_A	ABL TYROSINE KINAS	62	Homo sapiens	NSP	9606
1cq0_A	PROTEIN (NEW HYPOTHALAMIC NEUROPEPTIDE/OREXI	28	Homo sapiens	SP	9606		1awp_A	CYTOCHROME B	92	Rattus norvegicus	NSP	10116
1cq3_A	VIRAL CHEMOKINE INHIBITO	233	Cowpox virus	SP	10243		1aww_A	BRUTON'S TYROSINE KINAS	67	Homo sapiens	NSP	9606
1cqd_A	PROTEIN (PROTEASE II	221	Zingiber officinale	SP	94328		1ax3_A	GLUCOSE PERMEASE IIA DOMAI	162	Bacillus subtilis	NSP	1423
1cqk_A	CH3 DOMAIN OF MAK33 ANTIBOD	101	Mus musculus	SP	10090		1ax4_A	TRYPTOPHANAS	467	Proteus vulgaris	NSP	585
1cr8_A	PROTEIN (LOW DENSITY LIPOPROTEIN RECEPTOR RE	42	Homo sapiens	SP	9606		1axc_A	PCN	261	Homo sapiens	NSP	9606
1cr9_H	FAB ANTIBODY HEAVY CHAI	217	Mus musculus	SP	10090		1axc_B	P21/WAF	22	Homo sapiens	NSP	9606
1cr9_L	FAB ANTIBODY LIGHT CHAI	219	Mus musculus	SP	10090		1axj_A	FMN-BINDING PROTEI	122	Desulfovibrio vulgaris str. 'Miyazaki F'	NSP	883
1cre_A	CARDIOTOXIN I	60	Naja atra	SP	8656		1axk_A	GLUXYN-	394	Bacillus subtilis	NSP	1423
1cs6_A	AXONIN-	382	Gallus Gallus	SP	9031		1ay0_A	TRANSKETOLAS	680	Saccharomyces cerevisiae	NSP	4932
1cs8_A	HUMAN PROCATHEPSIN	316	Homo sapiens	SP	9606		1ay2_A	TYPE 4 PILI	158	Neisseria gonorrhoeae	NSP	485
1csg_A	GRANULOCYTE COLONY-STIMULATING FACTOR RECEPT	127	Homo sapiens	SP	9606		1ay4_A	AROMATIC AMINO ACID AMINOTRANSFERAS	394	Paracoccus denitrificans	NSP	266
1cvo_A	CARDIOTOXIN	62	Naja atra	SP	8656		1ay7_A	GUANYL-SPECIFIC RIBONUCLEASE S	96	Streptomyces aureofaciens	NSP	1894
1cvw_H	COAGULATION FACTOR VIIA (HEAVY CHAIN) (DES-G	254	Homo sapiens	SP	9606		1aya_A	PROTEIN-TYROSINE PHOSPHATASE SYP (N-TERMINAL	101	Mus musculus	NSP	10090
1cxv_A	PROTEIN (COLLAGENASE-3	164	Mus musculus	SP	10090		1ayg_A	CYTOCHROME C-55	80	Hydrogenobacter thermophilus	NSP	940
1czf_A	POLYGALACTURONASE I	362	Aspergillus niger	SP	5061		1ayl_A	PHOSPHOENOLPYRUVATE CARBOXYKINAS	541	Escherichia coli K12	NSP	83333
1czs_A	PROTEIN (COAGULATION FACTOR V	160	Homo sapiens	SP	9606		1aym_1	HUMAN RHINOVIRUS 16 COAT PROTEI	285	Human rhinovirus sp.	NSP	169066
1d2k_A	CHITINASE	392	Coccidioides immitis	SP	5501		1aym_2	HUMAN RHINOVIRUS 16 COAT PROTEI	261	Human rhinovirus sp.	NSP	169066
1d2l_A	LIPOPROTEIN RECEPTOR RELATED PROTEI	45	Homo sapiens	SP	9606		1aym_3	HUMAN RHINOVIRUS 16 COAT PROTEI	238	Human rhinovirus sp.	NSP	169066
1d2u_A	NITROPHORIN	184	Rhodnius prolixus	SP	13249		1aym_4	HUMAN RHINOVIRUS 16 COAT PROTEI	68	Human rhinovirus sp.	NSP	169066
1d3u_B	TRANSCRIPTION INITIATION FACTOR II	201	Pyrococcus woesei	SP	2262		1ayz_A	UBIQUITIN-CONJUGATING ENZYME RAD	169	Saccharomyces cerevisiae	NSP	4932
1d6a_A	POKEWEED ANTIVIRAL PROTEI	262	Phytolacca americana	SP	3527		1az5_A	SIV PROTEAS	99	Simian immunodeficiency virus	NSP	11723
1d6b_A	DEFENSIN-LIKE PEPTIDE-	42	Ornithorhynchus anatinus	SP	9258		1azd_A	CONB	237	Canavalia brasiliensis	NSP	61861
1d7c_A	CELLOBIOSE DEHYDROGENAS	190	Phanerochaete chrysosporium	SP	5306		1azi_A	MYOGLOBI	153	Equus caballus	NSP	9796
1d8v_A	ANTI-HIV AND ANTI-TUMOR PROTEIN MAP3	263	Momordica charantia	SP	3673		1azm_A	CARBONIC ANHYDRASE	260	Homo sapiens	NSP	9606
1d9c_A	INTERFERON-GAMM	121	Bos taurus	SP	9913		1azo_A	MUT	232	Escherichia coli K12	NSP	83333
1d9j_A	CECROPIN A-MAGAININ 2 HYBRID PEPTID	21	Hyalophora cecropia Xenopus laevis	SP	0		1azs_C	GS-ALPH	402	Bos taurus	NSP	9913
1d9k_D	MHC I-AK B CHAIN (BETA CHAIN	188	Mus musculus	SP	10090		1azw_A	PROLINE IMINOPEPTIDAS	313	Xanthomonas citri	NSP	346
1dan_L	BLOOD COAGULATION FACTOR VIIA light chai	152	Homo sapiens	SP	9606		1azy_A	THYMIDINE PHOSPHORYLAS	440	Escherichia coli K12	NSP	83333
1dba_H	IGG1-KAPPA DB3 FAB (HEAVY CHAIN	219	Mus musculus	SP	10090		1azz_A	COLLAGENAS	226	Celuca pugilator	NSP	6772
1dbn_A	PROTEIN (LEUKOAGGLUTININ	239	Maackia amurensis	SP	37501		1azz_C	ECOTI	142	Escherichia coli	NSP	562
1de3_A	RIBONUCLEASE ALPHA-SARCI	150	Aspergillus giganteus	SP	5060		1b00_A	PHOSPHATE REGULON TRANSCRIPTIONAL REGULATORY	127	Escherichia coli	NSP	562
1dee_A	IGM RF 2A	214	Homo sapiens	SP	9606		1b01_A	TRANSCRIPTIONAL REPRESSOR COP	45	Streptococcus agalactiae	NSP	1311
1deo_A	RHAMNOGALACTURONAN ACETYLESTERAS	233	Aspergillus aculeatus	SP	5053		1b02_A	PROTEIN (THYMIDYLATE SYNTHASE	279	Bacillus subtilis	NSP	1423
1deq_A	FIBRINOGEN (ALPHA CHAIN	390	Bos taurus	SP	9913		1b04_A	PROTEIN (DNA LIGASE	318	Geobacillus stearothermophilus	NSP	1422
1deq_B	FIBRINOGEN (BETA CHAIN	408	Bos taurus	SP	9913		1b05_A	PERIPLASMIC OLIGOPEPTIDE-BINDING PROTEI	517	Salmonella typhimurium	NSP	90371
1deq_C	FIBRINOGEN (GAMMA CHAIN	411	Bos taurus	SP	9913		1b06_A	PROTEIN (SUPEROXIDE DISMUTASE	210	Sulfolobus acidocaldarius	NSP	330779
1deu_A	PROCATHEPSIN	277	Homo sapiens	SP	9606		1b07_A	PROTEIN (PROTO-ONCOGENE CRK (CRK)	65	Mus musculus	NSP	10090
1dfb_H	IGG1-KAPPA 3D6 FAB (HEAVY CHAIN	229	Homo sapiens	SP	9606		1b0a_A	PROTEIN (FOLD BIFUNCTIONAL PROTEIN	288	Escherichia coli K12	NSP	83333
1dfw_A	LUNG SURFACTANT PROTEIN	25	Homo sapiens	SP	9606		1b0b_A	HEMOGLOBI	142	Lucina pectinata	NSP	244486
1dg6_A	APO2L/TNF-RELATED APOPOTIS INDUCING LIGAND (	191	Homo sapiens	SP	9606		1b0j_A	ACONITATE HYDRATAS	754	Sus scrofa	NSP	9823
1dgi_R	POLIOVIRUS RECEPTO	302	Homo sapiens	SP	9606		1b0n_A	PROTEIN (SINR PROTEIN	111	Bacillus subtilis	NSP	1423
1dhk_B	BEAN LECTIN-LIKE INHIBITO	223	Phaseolus vulgaris	SP	3885		1b0n_B	PROTEIN (SINI PROTEIN	57	Bacillus subtilis	NSP	1423
1dix_A	EXTRACELLULAR RIBONUCLEASE L	208	Solanum lycopersicum	SP	4081		1b0p_A	PROTEIN (PYRUVATE-FERREDOXIN OXIDOREDUCTASE	1231	Desulfovibrio africanus	NSP	873
1dkc_A	ANTIFUNGAL PEPTID	38	Phytolacca americana	SP	3527		1b0u_A	HISTIDINE PERMEAS	262	Salmonella typhimurium	NSP	90371
1dl7_H	PROTEIN (ANTIBODY M3C65 (HEAVY CHAIN)	112	Homo sapiens	SP	9606		1b0w_A	BENCE-JONES KAPPA I PROTEIN BR	108	Homo sapiens	NSP	9606
1dl7_L	PROTEIN (ANTIBODY M3C65 (LIGHT CHAIN)	109	Homo sapiens	SP	9606		1b0x_A	PROTEIN (EPHA4 RECEPTOR TYROSINE KINASE	94	Mus musculus	NSP	10090
1dlf_H	ANTI-DANSYL IMMUNOGLOBULIN IGG2A(S	124	Mus musculus	SP	10090		1b0z_A	PROTEIN (PHOSPHOGLUCOSE ISOMERASE	445	Geobacillus stearothermophilus	NSP	1422
1dlp_A	LECTIN SCAFET PRECURSO	236	Hyacinthoides hispanica	SP	81759		1b13_A	PROTEIN (RUBREDOXIN	54	Clostridium pasteurianum	NSP	1501
1dmt_A	NEUTRAL ENDOPEPTIDAS	696	Homo sapiens	SP	9606		1b1a_A	GLUTAMATE MUTAS	137	Clostridium cochlearium	NSP	1494
1dn0_A	IGM-KAPPA COLD AGGLUTININ (LIGHT CHAIN	215	Homo sapiens	SP	9606		1b1u_A	PROTEIN (ALPHA-AMYLASE/TRYPSIN INHIBITOR RAT	122	Eleusine coracana	NSP	4511
1dn0_B	IGM-KAPPA COLD AGGLUTININ (HEAVY CHAIN	232	Homo sapiens	SP	9606		1b22_A	DNA REPAIR PROTEIN RAD5	114	Homo sapiens	NSP	9606
1dok_A	MONOCYTE CHEMOATTRACTANT PROTEIN	77	Homo sapiens	SP	9606		1b23_P	ELONGATION FACTOR T	405	Thermus aquaticus	NSP	271
1dp4_A	ATRIAL NATRIURETIC PEPTIDE RECEPTOR	435	Rattus norvegicus	SP	10116		1b23_R	CYSTEINYL TRN	74	Escherichia coli	NSP	562
1dp5_A	PROTEINASE	329	Saccharomyces cerevisiae	SP	4932		1b25_A	PROTEIN (FORMALDEHYDE FERREDOXIN OXIDOREDUCT	619	Pyrococcus furiosus	NSP	2261
1dpy_A	PHOSPHOLIPASE A	118	Bungarus caeruleus	SP	132961		1b26_A	GLUTAMATE DEHYDROGENAS	416	Thermotoga maritima	NSP	2336
1dq8_A	PROTEIN (HMG-COA REDUCTASE	467	Homo sapiens	SP	9606		1b28_A	PROTEIN (REGULATORY PROTEIN ARC	53	Enterobacteria phage P22	NSP	10754
1dqc_A	TACHYCITI	74	Tachypleus tridentatus	SP	6853		1b2r_A	PROTEIN (FERREDOXIN-NADP+ REDUCTASE	304	Nostoc sp.	NSP	1168
1dqd_H	FAB HGR-2 F	222	Mus musculus	SP	10090		1b33_A	ALLOPHYCOCYANIN, ALPHA CHAI	160	Mastigocladus laminosus	NSP	83541
1dqd_L	FAB HGR-2 F	221	Mus musculus	SP	10090		1b33_B	ALLOPHYCOCYANIN, BETA CHAI	161	Mastigocladus laminosus	NSP	83541
1dqg_A	MANNOSE RECEPTO	135	Mus musculus	SP	10090		1b33_N	PHYCOBILISOME 7.8 KD LINKER POLYPEPTID	67	Mastigocladus laminosus	NSP	83541
1dqj_B	ANTI-LYSOZYME ANTIBODY HYHEL-63 (HEAVY CHAIN	210	Mus musculus	SP	10090		1b34_A	PROTEIN (SMALL NUCLEAR RIBONUCLEOPROTEIN SM	119	Homo sapiens	NSP	9606
1dql_H	IGM MEZ IMMUNOGLOBULI	123	Homo sapiens	SP	9606		1b34_B	PROTEIN (SMALL NUCLEAR RIBONUCLEOPROTEIN SM	118	Homo sapiens	NSP	9606
1dql_L	IGM MEZ IMMUNOGLOBULI	106	Homo sapiens	SP	9606		1b35_A	PROTEIN (CRICKET PARALYSIS VIRUS, VP1	260	Cricket paralysis virus	NSP	12136
1dqt_A	CYTOTOXIC T LYMPHOCYTE ASSOCIATED ANTIGEN	117	Mus musculus	SP	10090		1b35_B	PROTEIN (CRICKET PARALYSIS VIRUS, VP2	255	Cricket paralysis virus	NSP	12136
1dsf_H	ANTICANCER ANTIBODY B	119	Mus musculus	SP	10090		1b35_C	PROTEIN (CRICKET PARALYSIS VIRUS, VP3	282	Cricket paralysis virus	NSP	12136
1dsf_L	ANTICANCER ANTIBODY B	112	Mus musculus	SP	10090		1b35_D	PROTEIN (CRICKET PARALYSIS VIRUS, VP4	57	Cricket paralysis virus	NSP	12136
1dt3_A	LIPAS	269	Thermomyces lanuginosus	SP	5541		1b3i_A	PROTEIN (PLASTOCYANIN	97	Prochlorothrix hollandica	NSP	1223
1dth_A	ATROLYSIN	203	Crotalus atrox	SP	8730		1b3o_A	PROTEIN (INOSINE MONOPHOSPHATE DEHYDROGENASE	514	Homo sapiens	NSP	9606
1dtk_A	DENDROTOXIN	57	Dendroaspis polylepis polylepis	SP	8620		1b3q_A	PROTEIN (CHEMOTAXIS PROTEIN CHEA	379	Thermotoga maritima	NSP	2336
1dtv_A	CARBOXYPEPTIDASE INHIBITO	67	Hirudo medicinalis	SP	6421		1b3r_A	PROTEIN (S-ADENOSYLHOMOCYSTEINE HYDROLASE	431	Rattus norvegicus	NSP	10116
1dtz_A	APO LACTOFERRI	689	Camelus dromedarius	SP	9838		1b3t_A	PROTEIN (NUCLEAR PROTEIN EBNA1	147	Human herpesvirus 4	NSP	10376
1du5_A	ZEAMATI	206	Zea mays	SP	4577		1b41_B	FASCICULIN-	61	Dendroaspis angusticeps	NSP	8618
1du9_A	BMP02 NEUROTOXI	28	Mesobuthus martensii	SP	34649		1b43_A	PROTEIN (FEN-1	340	Pyrococcus furiosus	NSP	2261
1dum_A	MAGAININ	23	Xenopus laevis	SP	835		1b44_D	PROTEIN (B-POL SUBUNIT OF HEAT-LABILE ENTERO	129	Escherichia coli	NSP	562
1dv8_A	ASIALOGLYCOPROTEIN RECEPTOR	128	Homo sapiens	SP	9606		1b49_A	PROTEIN (DEOXYCYTIDYLATE HYDROXYMETHYLASE	246	Enterobacteria phage T4	NSP	10665
1dvf_D	FV E5.	121	Mus musculus	SP	10090		1b4a_A	ARGININE REPRESSO	149	Geobacillus stearothermophilus	NSP	1422
1dw4_A	OMEGA-CONOTOXIN MVII	26	Conus magus	SP	6492		1b4c_A	PROTEIN (S-100 PROTEIN, BETA CHAIN	92	Rattus norvegicus	NSP	10116
1dx0_A	PRION PROTEI	219	Bos taurus	SP	9913		1b4e_A	PROTEIN (5-AMINOLEVULINIC ACID DEHYDRATASE	323	Escherichia coli	NSP	562
1dx4_A	ACETYLCHOLINESTERAS	585	Drosophila melanogaster	SP	7227		1b4f_A	EPHB	82	Homo sapiens	NSP	9606
1dxj_A	CLASS II CHITINAS	242	Canavalia ensiformis	SP	3823		1b4g_A	POTASSIUM CHANNE	30	Homo sapiens	NSP	9606
1dxz_A	ACETYLCHOLINE RECEPTOR PROTEIN, ALPHA CHAI	33	Torpedo californica	SP	7787		1b4k_A	PROTEIN (5-AMINOLEVULINIC ACID DEHYDRATASE	337	Pseudomonas aeruginosa	NSP	208964
1dy0_A	COLLAGEN ALPHA1(XVIII) CHAI	188	Mus musculus	SP	10090		1b4m_A	CELLULAR RETINOL-BINDING PROTEIN I	134	Rattus norvegicus	NSP	10116
1dy2_A	COLLAGEN ALPHA1(XV) CHAI	180	Mus musculus	SP	10090		1b4p_A	PROTEIN (GLUTATHIONE S-TRANSFERASE	217	Rattus norvegicus	NSP	10116
1dyk_A	LAMININ ALPHA 2 CHAI	394	Mus musculus	SP	10090		1b4s_A	NUCLEOSIDE DIPHOSPHATE KINAS	155	Dictyostelium discoideum	NSP	44689
1dz7_A	CHORIONIC GONADOTROPI	92	Homo sapiens	SP	9606		1b4u_A	PROTOCATECHUATE 4,5-DIOXYGENAS	139	Sphingomonas paucimobilis	NSP	13689
1dza_A	RIBONUCLEASE	129	Homo sapiens	SP	9606		1b4u_B	PROTOCATECHUATE 4,5-DIOXYGENAS	302	Sphingomonas paucimobilis	NSP	13689
1dzj_A	ODORANT-BINDING PROTEI	157	Sus scrofa	SP	9823		1b4v_A	PROTEIN (CHOLESTEROL OXIDASE	504	Streptomyces sp.	NSP	1931
1e07_A	CARCINOEMBRYONIC ANTIGE	642	Homo sapiens	SP	9606		1b54_A	YEAST HYPOTHETICAL PROTEI	257	Saccharomyces cerevisiae	NSP	4932
1e0f_I	HAEMADI	57	HAEMADIPSA SYLVESTRIS	SP	13555		1b55_A	TYROSINE-PROTEIN KINASE BT	169	Homo sapiens	NSP	9606
1e4m_M	MYROSINASE MA	501	SINAPIS ALBA	SP	3728		1b56_A	FATTY ACID BINDING PROTEI	135	Homo sapiens	NSP	9606
1e4r_A	BETA-DEFENSIN	35	Mus musculus	SP	10090		1b57_A	PROTEIN (FRUCTOSE-BISPHOSPHATE ALDOLASE II	358	Escherichia coli	NSP	562
1e4s_A	BETA-DEFENSIN	36	Homo sapiens	SP	9606		1b5o_A	PROTEIN (ASPARTATE AMINOTRANSFERASE	385	Thermus thermophilus	NSP	300852
1e4t_A	BETA-DEFENSIN	37	Mus musculus	SP	10090		1b62_A	PROTEIN (MUTL	355	Escherichia coli K12	NSP	83333
1e4w_L	TAB	214	Mus musculus	SP	10090		1b64_A	ELONGATION FACTOR 1-BET	91	Homo sapiens	NSP	9606
1e4x_H	TAB	217	Mus musculus	SP	10090		1b65_A	PROTEIN (AMINOPEPTIDASE	375	Ochrobactrum anthropi	NSP	529
1e5o_E	ENDOTHIAPEPSI	330	Cryphonectria parasitica	SP	5116		1b66_A	6-PYRUVOYL TETRAHYDROPTERIN SYNTHAS	140	Rattus rattus	NSP	10117
1e5p_A	APHRODISI	151	Mesocricetus auratus	SP	10036		1b6a_A	METHIONINE AMINOPEPTIDAS	478	Homo sapiens	NSP	9606
1e6j_H	IMMUNOGLOBULI	219	Mus musculus	SP	10090		1b6f_A	PROTEIN (MAJOR POLLEN ALLERGEN BET V 1-A	159	Betula pendula	NSP	3505
1e8t_A	HEMAGGLUTININ-NEURAMINIDAS	454	NEWCASTLE DISEASE VIRUS	SP	332244		1b6g_A	HALOALKANE DEHALOGENAS	310	Xanthobacter autotrophicus	NSP	280
1e9l_A	YM1 SECRETORY PROTEI	377	Mus musculus	SP	10090		1b6r_A	PROTEIN (N5-CARBOXYAMINOIMIDAZOLE RIBONUCLEO	355	Escherichia coli	NSP	562
1e9t_A	INTESTINAL TREFOIL FACTO	59	Homo sapiens	SP	9606		1b6t_A	PROTEIN (PHOSPHOPANTETHEINE ADENYLYLTRANSFER	159	Escherichia coli	NSP	562
1eag_A	ASPARTIC PROTEINASE (SAP2 GENE PRODUCT	342	Candida albicans	SP	5476		1b70_A	PHENYLALANYL-TRNA SYNTHETAS	350	Thermus thermophilus	NSP	274
1eap_A	IGG2B-KAPPA 17E8 FAB (LIGHT CHAIN	213	Mus musculus	SP	10090		1b70_B	PHENYLALANYL-TRNA SYNTHETAS	785	Thermus thermophilus	NSP	274
1eap_B	IGG2B-KAPPA 17E8 FAB (HEAVY CHAIN	216	Mus musculus	SP	10090		1b71_A	PROTEIN (RUBRERYTHRIN	191	Desulfovibrio vulgaris	NSP	882
1eaw_A	SUPPRESSOR OF TUMORIGENICITY 1	241	Homo sapiens	SP	9606		1b72_A	PROTEIN (HOMEOBOX PROTEIN HOX-B1	97	Homo sapiens	NSP	9606
1eb6_A	NEUTRAL PROTEASE I	177	Aspergillus oryzae	SP	5062		1b72_B	PROTEIN (PBX1	87	Homo sapiens	NSP	9606
1ebo_A	EBOLA VIRUS ENVELOPE PROTEIN CHIMERA CONSIST	131	Ebola virus sp.	SP	205488		1b73_A	GLUTAMATE RACEMAS	254	Aquifex pyrophilus	NSP	2714
1eca_A	ERYTHROCRUORIN (AQUO MET	136	Chironomus thummi thummi	SP	7155		1b75_A	PROTEIN (50S RIBOSOMAL PROTEIN L25	94	Escherichia coli	NSP	562
1ed0_A	VISCOTOXIN A	46	Viscum album	SP	3972		1b76_A	PROTEIN (GLYCYL-TRNA SYNTHETASE	442	Thermus thermophilus	NSP	300852
1edm_B	FACTOR I	39	Homo sapiens	SP	9606		1b77_A	PROTEIN (SLIDING CLAMP	228	Enterobacteria phage RB69	NSP	12353
1edn_A	ENDOTHELIN-	21	Homo sapiens	SP	9606		1b78_A	PYROPHOSPHATAS	193	Methanocaldococcus jannaschii	NSP	2190
1edy_A	ALPHA 1-MACROGLOBULI	134	Rattus norvegicus	SP	10116		1b79_A	DnaB Helicas	119	Escherichia coli	NSP	562
1eeq_A	KAPPA-4 IMMUNOGLOBULIN (LIGHT CHAIN	114	Homo sapiens	SP	9606		1b7a_A	PHOSPHATIDYLETHANOLAMINE-BINDING PROTEI	186	Bos taurus	NSP	9913
1efe_A	MINI-PROINSULI	60	Homo sapiens	SP	9606		1b7b_A	CARBAMATE KINAS	310	Enterococcus faecium	NSP	1352
1efx_A	HLA-CW3 (HEAVY CHAIN	278	Homo sapiens	SP	9606		1b7g_O	PROTEIN (GLYCERALDEHYDE 3-PHOSPHATE DEHYDROG	340	Sulfolobus solfataricus	NSP	2287
1eg1_A	ENDOGLUCANASE	371	Hypocrea jecorina	SP	51453		1b7t_Y	MYOSIN REGULATORY LIGHT CHAI	156	Argopecten irradians	NSP	31199
1egf_A	EPIDERMAL GROWTH FACTO	53	Mus musculus	SP	10090		1b7t_Z	MYOSIN ESSENTIAL LIGHT CHAI	156	Argopecten irradians	NSP	31199
1egg_A	MACROPHAGE MANNOSE RECEPTO	147	Homo sapiens	SP	9606		1b7v_A	PROTEIN (CYTOCHROME C-553	71	Sporosarcina pasteurii	NSP	1474
1egj_H	ANTIBODY (HEAVY CHAIN	220	Mus musculus	SP	10090		1b8a_A	PROTEIN (ASPARTYL-TRNA SYNTHETASE	438	Thermococcus kodakarensis	NSP	69014
1egj_L	ANTIBODY (LIGHT CHAIN	215	Mus musculus	SP	10090		1b8d_A	PROTEIN (RHODOPHYTAN PHYCOERYTHRIN (ALPHA CH	164	Griffithsia monilis	NSP	42003
1eh5_A	PALMITOYL PROTEIN THIOESTERASE	279	Bos taurus	SP	9913		1b8d_B	PROTEIN (RHODOPHYTAN PHYCOERYTHRIN (BETA CHA	177	Griffithsia monilis	NSP	42003
1ehd_A	AGGLUTININ ISOLECTIN V	89	Urtica dioica	SP	3501		1b8f_A	Histidine ammonia-lyas	509	Pseudomonas putida	NSP	303
1ei3_A	FIBRINOGE	491	Gallus Gallus	SP	9031		1b8i_A	PROTEIN (ULTRABITHORAX HOMEOTIC PROTEIN IV	81	Drosophila melanogaster	NSP	7227
1ei3_B	FIBRINOGE	464	Gallus Gallus	SP	9031		1b8i_B	PROTEIN (HOMEOBOX PROTEIN EXTRADENTICLE	63	Drosophila melanogaster	NSP	7227
1ei3_C	FIBRINOGE	409	Gallus Gallus	SP	9031		1b8p_A	PROTEIN (MALATE DEHYDROGENASE	329	Aquaspirillum arcticum	NSP	87645
1eig_A	EOTAXIN-	73	Homo sapiens	SP	9606		1b8q_A	PROTEIN (NEURONAL NITRIC OXIDE SYNTHASE	127	Rattus norvegicus	NSP	10116
1ejo_H	IGG2A MONOCLONAL ANTIBODY (HEAVY CHAIN	220	Mus musculus	SP	10090		1b8t_A	PROTEIN (CRP1	192	Gallus gallus	NSP	9031
1ek3_A	KAPPA-4 IMMUNOGLOBULIN LIGHT CHAIN V	114	Homo sapiens	SP	9606		1b8x_A	PROTEIN (AML-1B	280	Escherichia coli	NSP	562
1ekb_B	ENTEROPEPTIDAS	235	Bos taurus	SP	9913		1b8z_A	PROTEIN (HISTONELIKE PROTEIN HU	90	Thermotoga maritima	NSP	2336
1eku_A	INTERFERON GAMM	265	Homo sapiens	SP	9606		1b90_A	PROTEIN (BETA-AMYLASE	516	Bacillus cereus	NSP	1396
1el0_A	I-30	74	Homo sapiens	SP	9606		1b93_A	PROTEIN (METHYLGLYOXAL SYNTHASE	152	Escherichia coli	NSP	562
1elv_A	COMPLEMENT C1S COMPONEN	333	Homo sapiens	SP	9606		1b9b_A	PROTEIN (TRIOSEPHOSPHATE ISOMERASE	255	Thermotoga maritima	NSP	2336
1emn_A	FIBRILLI	82	Homo sapiens	SP	9606		1b9f_A	PROTEIN (INTEGRASE	163	Human immunodeficiency virus type 1 (CLONE 12)	NSP	11679
1emt_H	IGG ANTIBODY (HEAVY CHAIN	213	Mus musculus	SP	10090		1b9h_A	PROTEIN (3-AMINO-5-HYDROXYBENZOIC ACID SYNTH	388	Amycolatopsis mediterranei	NSP	33910
1emt_L	IGG ANTIBODY (LIGHT CHAIN	214	Mus musculus	SP	10090		1b9l_A	PROTEIN (EPIMERASE	120	Escherichia coli	NSP	562
1emz_A	ENVELOPE GLYCOPROTEIN E	21	Hepatitis C virus	SP	11103		1b9m_A	PROTEIN (MODE	265	Escherichia coli	NSP	562
1enx_A	ENDO-1,4-BETA-XYLANASE I	190	Hypocrea jecorina	SP	51453		1b9r_A	PROTEIN (TERPREDOXIN	105	Pseudomonas sp.	NSP	306
1eo8_B	HEMAGGLUTININ (HA2 CHAIN	175	Influenza A virus (A/X-31(H3N2))	SP	132504		1b9u_A	PROTEIN (ATP SYNTHASE	34	Escherichia coli	NSP	562
1eo8_H	ANTIBODY (HEAVY CHAIN	217	Mus musculus	SP	10090		1b9w_A	PROTEIN (MEROZOITE SURFACE PROTEIN 1	95	Plasmodium cynomolgi	NSP	5827
1eo8_L	ANTIBODY (LIGHT CHAIN	210	Mus musculus	SP	10090		1b9x_C	PROTEIN (PHOSDUCIN	246	Rattus norvegicus	NSP	10116
1eot_A	EOTAXI	74	Homo sapiens	SP	9606		1bag_A	ALPHA-1,4-GLUCAN-4-GLUCANOHYDROLAS	425	Bacillus subtilis	NSP	1423
1epa_A	EPIDIDYMAL RETINOIC ACID-BINDING PROTEI	164	Rattus norvegicus	SP	10116		1bai_A	PROTEAS	124	Rous sarcoma virus	NSP	11886
1eq1_A	APOLIPOPHORIN-II	166	Manduca sexta	SP	7130		1baj_A	GAG POLYPROTEI	101	Human immunodeficiency virus 1	NSP	11676
1eqk_A	ORYZACYSTATIN-	102	Oryza sativa	SP	39947		1bal_A	DIHYDROLIPOAMIDE SUCCINYLTRANSFERAS	51	Escherichia coli	NSP	562
1eqt_A	T-CELL SPECIFIC RANTES PROTEI	68	Homo sapiens	SP	9606		1bam_A	ENDONUCLEASE BamH	213	Bacillus amyloliquefaciens	NSP	1390
1era_A	ERABUTOXIN	62	Laticauda semifasciata	SP	8631		1bay_A	GLUTATHIONE S-TRANSFERASE CLASS P	209	Mus musculus	NSP	10090
1erc_A	PHEROMONE ER-	40	Euplotes raikovi	SP	5938		1baz_A	ARC REPRESSO	53	Enterobacteria phage P22	NSP	10754
1erd_A	PHEROMONE ER-	40	Euplotes raikovi	SP	5938		1bb8_A	INTEGRAS	71	Enterococcus faecalis	NSP	1351
1erf_A	TRANSMEMBRANE GLYCOPROTEI	24	Human immunodeficiency virus 1	SP	11676		1bb9_A	AMPHIPHYSIN	115	Rattus norvegicus	NSP	10116
1erp_A	PHEROMONE ER-1	38	Euplotes raikovi	SP	5938		1bbh_A	CYTOCHROME C	131	Allochromatium vinosum	NSP	1049
1ery_A	PHEROMONE ER-1	39	Euplotes raikovi	SP	5938		1bbo_A	HUMAN ENHANCER-BINDING PROTEIN MBP-	57	Homo sapiens	NSP	9606
1es7_A	BONE MORPHOGENETIC PROTEIN-	116	Homo sapiens	SP	9606		1bbt_1	FOOT-AND-MOUTH DISEASE VIRUS (SUBUNIT VP1	213	Foot-and-mouth disease virus	NSP	12110
1esl_A	HUMAN E-SELECTI	162	Homo sapiens	SP	9606		1bbt_2	FOOT-AND-MOUTH DISEASE VIRUS (SUBUNIT VP2	218	Foot-and-mouth disease virus	NSP	12110
1esr_A	MONOCYTE CHEMOTACTIC PROTEIN	76	Homo sapiens	SP	9606		1bbt_3	FOOT-AND-MOUTH DISEASE VIRUS (SUBUNIT VP3	220	Foot-and-mouth disease virus	NSP	12110
1eth_A	TRIACYLGLYCEROL ACYL-HYDROLAS	448	Sus scrofa	SP	9823		1bbt_4	FOOT-AND-MOUTH DISEASE VIRUS (SUBUNIT VP4	85	Foot-and-mouth disease virus	NSP	12110
1eth_B	COLIPAS	95	Sus scrofa	SP	9823		1bbu_A	PROTEIN (LYSYL-TRNA SYNTHETASE	504	Escherichia coli K12	NSP	83333
1etz_H	FAB NC10.14 - HEAVY CHAI	228	Mus musculus	SP	10090		1bby_A	RAP3	69	Homo sapiens	NSP	9606
1etz_L	FAB NC10.14 - LIGHT CHAI	215	Mus musculus	SP	10090		1bc6_A	7-FE FERREDOXI	77	Bacillus schlegelii	NSP	1484
1eub_A	COLLAGENASE	171	Homo sapiens	SP	9606		1bc9_A	CYTOHESIN-	200	Homo sapiens	NSP	9606
1euf_A	DUODENAS	227	Bos taurus	SP	9913		1bcc_A	UBIQUINOL CYTOCHROME C OXIDOREDUCTAS	446	Gallus gallus	NSP	9031
1euo_A	NITROPHORIN	180	Rhodnius prolixus	SP	13249		1bcc_B	UBIQUINOL CYTOCHROME C OXIDOREDUCTAS	422	Gallus gallus	NSP	9031
1ev2_E	PROTEIN (FIBROBLAST GROWTH FACTOR RECEPTOR 2	220	Homo sapiens	SP	9606		1bcc_C	UBIQUINOL CYTOCHROME C OXIDOREDUCTAS	380	Gallus gallus	NSP	9031
1evs_A	ONCOSTATIN	187	Homo sapiens	SP	9606		1bcc_D	UBIQUINOL CYTOCHROME C OXIDOREDUCTAS	241	Gallus gallus	NSP	9031
1evu_A	COAGULATION FACTOR XII	731	Homo sapiens	SP	9606		1bcc_E	UBIQUINOL CYTOCHROME C OXIDOREDUCTAS	196	Gallus gallus	NSP	9031
1ew2_A	PHOSPHATAS	513	Homo sapiens	SP	9606		1bcc_F	UBIQUINOL CYTOCHROME C OXIDOREDUCTAS	109	Gallus gallus	NSP	9031
1ew3_A	ALLERGEN EQU C	159	Equus caballus	SP	9796		1bcc_G	UBIQUINOL CYTOCHROME C OXIDOREDUCTAS	81	Gallus gallus	NSP	9031
1ewk_A	METABOTROPIC GLUTAMATE RECEPTOR SUBTYPE	490	Rattus norvegicus	SP	10116		1bcc_H	UBIQUINOL CYTOCHROME C OXIDOREDUCTAS	78	Gallus gallus	NSP	9031
1ex1_A	PROTEIN (BETA-D-GLUCAN EXOHYDROLASE ISOENZYM	605	Hordeum vulgare	SP	4513		1bcc_J	UBIQUINOL CYTOCHROME C OXIDOREDUCTAS	62	Gallus gallus	NSP	9031
1exs_A	BETA-LACTOGLOBULI	160	Sus scrofa	SP	9823		1bcf_A	BACTERIOFERRITI	158	Escherichia coli	NSP	562
1ext_A	TUMOR NECROSIS FACTOR RECEPTO	162	Homo sapiens	SP	9606		1bcm_A	BACTERIOPHAGE MU TRANSPOSAS	327	Enterobacteria phage Mu	NSP	10677
1exu_A	IGG RECEPTOR FCRN LARGE SUBUNIT P5	267	Homo sapiens	SP	9606		1bcp_B	PERTUSSIS TOXI	199	Bordetella pertussis	NSP	520
1eze_A	CHOLESTERYL ESTER TRANSFERASE INHIBITOR PROT	38	Papio hamadryas	SP	9557		1bcp_C	PERTUSSIS TOXI	199	Bordetella pertussis	NSP	520
1ezg_A	THERMAL HYSTERESIS PROTEIN ISOFORM YL-	84	Tenebrio molitor	SP	7067		1bcp_D	PERTUSSIS TOXI	110	Bordetella pertussis	NSP	520
1ezv_X	HEAVY CHAIN (VH) OF FV-FRAGMEN	127	Mus musculus	SP	10090		1bcp_F	PERTUSSIS TOXI	99	Bordetella pertussis	NSP	520
1ezv_Y	LIGHT CHAIN (VL) OF FV-FRAGMEN	107	Mus musculus	SP	10090		1bcv_A	PEPTIDE CORRESPONDING TO THE MAJOR IMMUNOGEN	20	Fmd Virus	NSP	12110
1ezx_C	TRYPSI	243	Bos taurus	SP	9913		1bcx_A	XYLANAS	185	Bacillus circulans	NSP	1397
1f11_A	F124 IMMUNOGLOBULIN (KAPPA LIGHT CHAIN	218	Mus musculus	SP	10090		1bd3_D	URACIL PHOSPHORIBOSYLTRANSFERAS	243	Toxoplasma gondii	NSP	5811
1f11_B	F124 IMMUNOGLOBULIN (IGG1 HEAVY CHAIN	221	Mus musculus	SP	10090		1bd7_A	CIRCULARLY PERMUTED BB2-CRYSTALLI	176	Rattus norvegicus	NSP	10116
1f23_A	TRANSMEMBRANE GLYCOPROTEI	76	Human immunodeficiency virus 1	SP	11676		1bd9_A	PHOSPHATIDYLETHANOLAMINE BINDING PROTEI	187	Homo sapiens	NSP	9606
1f2x_K	ANTIBODY HEAVY CHAI	135	Camelus dromedarius	SP	9838		1bdb_A	CIS-BIPHENYL-2,3-DIHYDRODIOL-2,3-DEHYDROGENA	277	Pseudomonas sp.	NSP	306
1f32_A	MAJOR PEPSIN INHIBITOR PI-	149	Ascaris suum	SP	6253		1bde_A	VPR PROTEI	35	Human immunodeficiency virus 1	NSP	11676
1f3d_H	CATALYTIC ANTIBODY 4B	217	Mus musculus	SP	10090		1bdf_A	RNA POLYMERASE ALPHA SUBUNI	235	Escherichia coli	NSP	562
1f3d_L	CATALYTIC ANTIBODY 4B	219	Mus musculus	SP	10090		1bdg_A	HEXOKINAS	451	Schistosoma mansoni	NSP	6183
1f3r_B	FV ANTIBODY FRAGMEN	257	Rattus norvegicus	SP	10116		1bdh_A	PROTEIN (PURINE REPRESSOR	340	Escherichia coli	NSP	562
1f45_B	INTERLEUKIN-12 ALPHA CHAI	197	Homo sapiens	SP	9606		1bdl_A	HIV-1 PROTEAS	99	Human immunodeficiency virus 1	NSP	11676
1f4w_H	ANTIBODY S-20-4, FAB FRAGMENT, HEAVY CHAI	216	Mus musculus	SP	10090		1bdm_A	MALATE DEHYDROGENAS	327	Thermus thermophilus	NSP	274
1f4w_L	ANTIBODY S-20-4, FAB FRAGMENT, LIGHT CHAI	210	Mus musculus	SP	10090		1bds_A	BDS-	43	Anemonia sulcata	NSP	6108
1f56_A	PLANTACYANI	91	Spinacia oleracea	SP	3562		1bdx_A	HOLLIDAY JUNCTION DNA HELICASE RUV	203	Escherichia coli BL21(DE3)	NSP	469008
1f58_H	PROTEIN (IGG1 ANTIBODY 58.2 (HEAVY CHAIN)	228	Mus musculus	SP	10090		1bdy_A	PROTEIN KINASE	123	Rattus norvegicus	NSP	10116
1f58_L	PROTEIN (IGG1 ANTIBODY 58.2 (LIGHT CHAIN)	216	Mus musculus	SP	10090		1be1_A	GLUTAMATE MUTAS	137	Clostridium tetanomorphum	NSP	1553
1f5f_A	SEX HORMONE-BINDING GLOBULI	205	Homo sapiens	SP	9606		1be3_C	CYTOCHROME BC1 COMPLE	379	Bos taurus	NSP	9913
1f6f_A	PLACENTAL LACTOGE	199	Ovis aries	SP	9940		1be3_D	CYTOCHROME BC1 COMPLE	241	Bos taurus	NSP	9913
1f6l_L	ANTI-FERRITIN IMMUNOGLOBULIN LIGHT CHAI	114	Homo sapiens	SP	9606		1be3_E	CYTOCHROME BC1 COMPLE	196	Bos taurus	NSP	9913
1f6w_A	BILE SALT ACTIVATED LIPAS	533	Homo sapiens	SP	9606		1be3_F	CYTOCHROME BC1 COMPLE	110	Bos taurus	NSP	9913
1f7e_A	PROTEIN (Blood Coagulation Factor VII	46	Homo sapiens	SP	9606		1be3_G	CYTOCHROME BC1 COMPLE	81	Bos taurus	NSP	9913
1f8p_A	NEUROPEPTIDE Y (PNPY	37	Sus scrofa	SP	9823		1be3_H	CYTOCHROME BC1 COMPLE	78	Bos taurus	NSP	9913
1f8q_A	ALPHA-MOMORCHARI	263	Momordica charantia	SP	3673		1be3_I	CYTOCHROME BC1 COMPLE	78	Bos taurus	NSP	9913
1f8r_A	L-AMINO ACID OXIDAS	498	Calloselasma rhodostoma	SP	8717		1be3_J	CYTOCHROME BC1 COMPLE	62	Bos taurus	NSP	9913
1f8t_H	ANTIBODY FAB FRAGMENT (HEAVY CHAIN	220	Mus musculus	SP	10090		1be3_K	CYTOCHROME BC1 COMPLE	56	Bos taurus	NSP	9913
1f8t_L	ANTIBODY FAB FRAGMENT (LIGHT CHAIN	219	Mus musculus	SP	10090		1be9_A	PSD-9	119	Rattus norvegicus	NSP	10116
1f8u_A	ACETYLCHOLINESTERAS	583	Homo sapiens	SP	9606		1bec_A	14.3.D T CELL ANTIGEN RECEPTO	238	Mus musculus	NSP	10090
1f97_A	JUNCTION ADHESION MOLECUL	212	Mus musculus	SP	10090		1bed_A	DSBA OXIDOREDUCTAS	181	Vibrio cholerae	NSP	666
1f9b_A	LACTOTRANSFERRI	695	Equus caballus	SP	9796		1bei_A	POTASSIUM CHANNEL TOXIN SH	35	Stichodactyla helianthus	NSP	6123
1f9k_A	ACIDIC LECTI	238	Psophocarpus tetragonolobus	SP	3891		1bev_1	BOVINE ENTEROVIRUS COAT PROTEINS VP1 TO VP	281	Bovine enterovirus (STRAIN VG-5-27)	NSP	12065
1f9p_A	CONNECTIVE TISSUE ACTIVATING PEPTIDE-II	85	Homo sapiens	SP	9606		1bev_2	BOVINE ENTEROVIRUS COAT PROTEINS VP1 TO VP	248	Bovine enterovirus (STRAIN VG-5-27)	NSP	12065
1f9q_A	PLATELET FACTOR	70	Homo sapiens	SP	9606		1bev_3	BOVINE ENTEROVIRUS COAT PROTEINS VP1 TO VP	242	Bovine enterovirus (STRAIN VG-5-27)	NSP	12065
1fai_H	IGG2B-KAPPA R19.9 FAB (HEAVY CHAIN	221	Mus musculus	SP	10090		1bev_4	BOVINE ENTEROVIRUS COAT PROTEINS VP1 TO VP	68	Bovine enterovirus (STRAIN VG-5-27)	NSP	12065
1fak_I	PROTEIN (5L15	55	Bos taurus	SP	9913		1bf0_A	CALCICLUDIN	60	Dendroaspis angusticeps	NSP	8618
1fat_A	PHYTOHEMAGGLUTININ-	252	Phaseolus vulgaris	SP	3885		1bf2_A	ISOAMYLAS	750	Pseudomonas amyloderamosa	NSP	32043
1fav_C	PROTEIN (TRANSMEMBRANE GLYCOPROTEIN	33	Human immunodeficiency virus 1	SP	11676		1bf3_A	P-HYDROXYBENZOATE HYDROXYLAS	394	Pseudomonas fluorescens	NSP	294
1fbi_H	IGG1 F9.13.7 FAB (HEAVY CHAIN	221	Mus musculus	SP	10090		1bf6_A	PHOSPHOTRIESTERASE HOMOLOGY PROTEI	291	Escherichia coli	NSP	562
1fbl_A	FIBROBLAST (INTERSTITIAL) COLLAGENASE (MMP-1	370	Sus scrofa	SP	9823		1bfi_A	P85 ALPH	112	Bos taurus	NSP	9913
1fbm_A	PROTEIN (CARTILAGE OLIGOMERIC MATRIX PROTEIN	46	Rattus norvegicus	SP	10116		1bfn_A	BETA-AMYLAS	495	Glycine max	NSP	3847
1fbr_A	FIBRONECTI	93	Homo sapiens	SP	9606		1bfv_H	FV415	119	Mus musculus	NSP	10090
1fck_A	LACTOFERRI	692	Homo sapiens	SP	9606		1bfv_L	FV415	113	Mus musculus	NSP	10090
1fcq_A	HYALURONOGLUCOSAMINIDAS	350	Apis mellifera	SP	7460		1bfx_A	CYTOCHROME B	99	Rattus norvegicus	NSP	10116
1fd3_A	BETA-DEFENSIN	41	Homo sapiens	SP	9606		1bg1_A	PROTEIN (TRANSCRIPTION FACTOR STAT3B	596	Mus musculus	NSP	10090
1fdp_A	PROENZYME OF COMPLEMENT FACTOR	235	Homo sapiens	SP	9606		1bg3_A	HEXOKINAS	918	Rattus norvegicus	NSP	10116
1fe5_A	PHOSPHOLIPASE A	118	Bungarus caeruleus	SP	132961		1bg5_A	FUSION PROTEIN OF ALPHA-NA,K-ATPASE WITH GLU	254	Rattus norvegicus	NSP	10116
1fe8_A	VON WILLEBRAND FACTO	196	Homo sapiens	SP	9606		1bg6_A	N-(1-D-CARBOXYLETHYL)-L-NORVALINE DEHYDROGEN	359	Arthrobacter sp.	NSP	79670
1fe8_H	IMMUNOGLOBULIN IGG RU	210	Mus musculus	SP	10090		1bg7_A	FERRITI	176	Rana catesbeiana	NSP	8400
1fe8_L	IMMUNOGLOBULIN IGG RU	211	Mus musculus	SP	10090		1bg8_A	HDE	89	Escherichia coli	NSP	562
1ff4_A	MUSCARINIC TOXIN/ACETYLCHOLINE RECEPTOR BIND	65	Dendroaspis angusticeps	SP	8618		1bgf_A	STAT-	124	Mus musculus	NSP	10090
1fg5_N	N-ACETYLLACTOSAMINIDE ALPHA-1,3-GALACTOSYLTR	310	Bos taurus	SP	9913		1bgg_A	BETA-GLUCOSIDASE	448	Paenibacillus polymyxa	NSP	1406
1fg9_C	INTERFERON-GAMMA RECEPTOR ALPHA CHAI	245	Homo sapiens	SP	9606		1bgk_A	BG	37	Bunodosoma granulifera	NSP	31164
1fge_A	THROMBOMODULI	20	Homo sapiens	SP	9606		1bgl_A	BETA-GALACTOSIDAS	1023	Escherichia coli	NSP	562
1fgv_H	H52 FV (HEAVY CHAIN	124	Homo sapiens	SP	9606		1bgt_A	BETA-GLUCOSYLTRANSFERAS	351	Enterobacteria phage T4	NSP	10665
1fgx_A	BETA 1,4 GALACTOSYLTRANSFERAS	288	Bos taurus	SP	9913		1bgw_A	TOPOISOMERAS	793	Saccharomyces cerevisiae	NSP	4932
1fh0_A	CATHEPSIN	221	Homo sapiens	SP	9606		1bgx_T	TAQ DNA POLYMERAS	832	Thermus aquaticus	NSP	271
1fh5_H	MONOCLONAL ANTIBODY MAK3	198	Homo sapiens	SP	9606		1bh3_A	PORI	289	Rhodobacter blasticus	NSP	1075
1fh5_L	MONOCLONAL ANTIBODY MAK3	213	Homo sapiens	SP	9606		1bh4_A	CIRCULIN	30	Chassalia parviflora	NSP	58431
1fhf_A	SEED COAT PEROXIDAS	304	Glycine max	SP	3847		1bh5_A	LACTOYLGLUTATHIONE LYAS	183	Homo sapiens	NSP	9606
1fhl_A	BETA-1,4-GALACTANAS	334	Aspergillus aculeatus	SP	5053		1bh6_A	SUBTILISIN D	274	Bacillus licheniformis	NSP	1402
1fi2_A	OXALATE OXIDAS	201	Hordeum vulgare	SP	4513		1bh7_A	BAND	33	Homo sapiens	NSP	9606
1fi8_A	NATURAL KILLER CELL PROTEASE	228	Rattus norvegicus	SP	10116		1bh8_A	TAFII1	45	Homo sapiens	NSP	9606
1fig_H	IGG1-KAPPA 1F7 FAB (HEAVY CHAIN	216	Mus musculus	SP	10090		1bh8_B	TAFII2	89	Homo sapiens	NSP	9606
1fig_L	IGG1-KAPPA 1F7 FAB (LIGHT CHAIN	215	Mus musculus	SP	10090		1bhe_A	POLYGALACTURONAS	376	Pectobacterium carotovorum subsp. carotovorum	NSP	555
1fiw_A	BETA-ACROSIN HEAVY CHAI	290	Ovis aries	SP	9940		1bhi_A	CRE-BP	38	Homo sapiens	NSP	9606
1fiw_L	BETA-ACROSIN LIGHT CHAI	22	Ovis aries	SP	9940		1bhn_A	NUCLEOSIDE DIPHOSPHATE TRANSFERAS	152	Bos taurus	NSP	9913
1fiz_A	BETA-ACROSIN HEAVY CHAI	263	Sus scrofa	SP	9823		1bhs_A	17BETA-HYDROXYSTEROID DEHYDROGENAS	327	Homo sapiens	NSP	9606
1fiz_L	BETA-ACROSIN LIGHT CHAI	23	Sus scrofa	SP	9823		1bhu_A	METALLOPROTEINASE INHIBITO	102	Streptomyces nigrescens	NSP	1920
1fj1_A	HYBRIDOMA ANTIBODY LA2 (LIGHT CHAIN	213	Mus musculus	SP	10090		1bhw_A	XYLOSE ISOMERAS	393	Actinoplanes missouriensis	NSP	1866
1fj1_B	HYBRIDOMA ANTIBODY LA2 (HEAVY CHAIN	213	Mus musculus	SP	10090		1bhy_A	P64	482	Neisseria meningitidis	NSP	487
1fjr_A	METHUSELAH ECTODOMAI	195	Drosophila melanogaster	SP	7227		1bi0_A	DIPHTHERIA TOXIN REPRESSO	226	Corynebacterium diphtheriae	NSP	1717
1fkq_A	ALPHA-LACTALBUMI	124	Capra hircus	SP	9925		1bi7_A	CYCLIN-DEPENDENT KINASE	326	Homo sapiens	NSP	9606
1fl3_L	BLUE FLUORESCENT ANTIBODY (19G2)-LIGHT CHAI	214	Mus musculus	SP	10090		1bi8_B	CYCLIN-DEPENDENT KINASE INHIBITO	166	Homo sapiens	NSP	9606
1fl5_H	ANTIBODY GERMLINE PRECURSOR TO ANTIBODY 28B	219	Homo sapiens	SP	9606		1bi9_A	RETINAL DEHYDROGENASE TYPE I	499	Rattus norvegicus	NSP	10116
1fl7_B	FOLLICLE STIMULATING PROTEIN BETA CHAI	111	Homo sapiens	SP	9606		1bia_A	BirA BIFUNCTIONAL PROTEI	321	Escherichia coli	NSP	562
1flc_A	HAEMAGGLUTININ-ESTERASE-FUSION GLYCOPROTEIN	432	Influenza C virus	SP	11552		1bif_A	6-PHOSPHOFRUCTO-2-KINASE/ FRUCTOSE-2,6-BISPH	469	Rattus norvegicus	NSP	10116
1flc_B	HAEMAGGLUTININ-ESTERASE-FUSION GLYCOPROTEIN	175	Influenza C virus	SP	11552		1bin_A	LEGHEMOGLOBIN	143	Glycine max	NSP	3847
1fle_I	ELAFI	57	Homo sapiens	SP	9606		1biq_A	PROTEIN R2 OF RIBONUCLEOTIDE REDUCTAS	375	Escherichia coli	NSP	562
1flh_A	UROPEPSI	326	Homo sapiens	SP	9606		1bj3_A	PROTEIN (COAGULATION FACTOR IX-BINDING PROTE	129	Trimeresurus flavoviridis	NSP	88087
1flr_H	4-4-20 (IG*G2A=KAPPA=) FAB FRAGMEN	219	Mus musculus	SP	10090		1bj4_A	PROTEIN (SERINE HYDROXYMETHYLTRANSFERASE	470	Homo sapiens	NSP	9606
1fm5_A	EARLY ACTIVATION ANTIGEN CD6	199	Homo sapiens	SP	9606		1bjf_A	NEUROCALCIN DELT	193	Bos taurus	NSP	9913
1fn4_A	MONOCLONAL ANTIBODY AGAINST ACETYLCHOLINE RE	211	Rattus norvegicus	SP	10116		1bjm_A	LOC - LAMBDA 1 TYPE LIGHT-CHAIN DIME	216	Homo sapiens	NSP	9606
1fn4_B	MONOCLONAL ANTIBODY AGAINST ACETYLCHOLINE RE	218	Rattus norvegicus	SP	10116		1bjn_A	PHOSPHOSERINE AMINOTRANSFERAS	360	Escherichia coli	NSP	562
1fn8_A	TRYPSI	224	Fusarium oxysporum	SP	5507		1bjp_A	4-OXALOCROTONATE TAUTOMERAS	62	Pseudomonas putida	NSP	303
1fnf_A	FIBRONECTI	368	Homo sapiens	SP	9606		1bk0_A	ISOPENICILLIN N SYNTHAS	331	Emericella nidulans	NSP	162425
1fnh_A	PROTEIN (FIBRONECTIN	271	Homo sapiens	SP	9606		1bk4_A	PROTEIN (FRUCTOSE-1,6-BISPHOSPHATASE	337	Oryctolagus cuniculus	NSP	9986
1fns_H	IMMUNOGLOBULIN NMC-4 IGG	225	Mus musculus	SP	10090		1bk8_A	ANTIMICROBIAL PROTEIN	50	Aesculus hippocastanum	NSP	43364
1fns_L	IMMUNOGLOBULIN NMC-4 IGG	214	Mus musculus	SP	10090		1bk9_A	PHOSPHOLIPASE A	124	Gloydius halys	NSP	8714
1fny_A	BARK AGGLUTININ I,POLYPEPTIDE	237	Robinia pseudoacacia	SP	35938		1bkb_A	TRANSLATION INITIATION FACTOR 5	136	Pyrobaculum aerophilum	NSP	13773
1fo9_A	ALPHA-1,3-MANNOSYL-GLYCOPROTEIN BETA-1,2-N-A	348	Oryctolagus cuniculus	SP	9986		1bkj_A	NADPH-FLAVIN OXIDOREDUCTAS	240	Vibrio harveyi	NSP	669
1for_H	IGG2A-KAPPA 17-IA FAB (HEAVY CHAIN	219	Mus musculus	SP	10090		1bkl_A	PP60 V-SRC TYROSINE KINASE TRANSFORMING PROT	113	Rous sarcoma virus	NSP	11886
1for_L	IGG2A-KAPPA 17-IA FAB (LIGHT CHAIN	210	Mus musculus	SP	10090		1bkr_A	SPECTRIN BETA CHAI	109	Homo sapiens	NSP	9606
1fpt_H	IGG2A-KAPPA C3 FAB (HEAVY CHAIN	220	Mus musculus	SP	10090		1bku_A	CALCITONI	33	Anguilla japonica	NSP	7937
1fq3_A	GRANZYME	227	Homo sapiens	SP	9606		1bl9_A	NITRITE REDUCTAS	543	Pseudomonas aeruginosa	NSP	287
1fqy_A	AQUAPORIN-	269	Homo sapiens	SP	9606		1bla_A	BASIC FIBROBLAST GROWTH FACTO	155	Homo sapiens	NSP	9606
1frg_H	IGG2A 26/9 FAB (HEAVY CHAIN	220	Mus musculus	SP	10090		1blb_A	BETA B2-CRYSTALLI	204	Bos taurus	NSP	9913
1frt_A	NEONATAL FC RECEPTO	269	Rattus norvegicus	SP	10116		1ble_A	FRUCTOSE PERMEAS	163	Bacillus subtilis	NSP	1423
1fsk_B	IMMUNOGLOBULIN KAPPA LIGHT CHAI	214	Mus musculus	SP	10090		1bli_A	ALPHA-AMYLAS	483	Bacillus licheniformis	NSP	1402
1fsk_C	ANTIBODY HEAVY CHAIN FA	220	Mus musculus	SP	10090		1blj_A	P55 BLK PROTEIN TYROSINE KINAS	114	Mus musculus	NSP	10090
1fsu_A	N-ACETYLGALACTOSAMINE-4-SULFATAS	492	Homo sapiens	SP	9606		1bll_E	LEUCINE AMINOPEPTIDAS	488	Bos taurus	NSP	9913
1fuj_A	PR	221	Homo sapiens	SP	9606		1blr_A	CELLULAR RETINOIC ACID BINDING PROTEIN-TYPE	137	Homo sapiens	NSP	9606
1fus_A	RIBONUCLEASE F	106	Gibberella fujikuroi	SP	5127		1blu_A	FERREDOXI	82	Allochromatium vinosum	NSP	1049
1fvl_A	FLAVORIDI	70	Trimeresurus flavoviridis	SP	88087		1bm4_A	PROTEIN (MOLONEY MURINE LEUKEMIA VIRUS CAPSI	32	Murine leukemia virus	NSP	11786
1fvn_A	NEUROPEPTIDE	37	Sus scrofa	SP	9823		1bm9_A	REPLICATION TERMINATOR PROTEI	122	Bacillus subtilis	NSP	1423
1fx5_A	ANTI-H(O) LECTIN	242	Ulex europaeus	SP	3902		1bml_C	STREPTOKINAS	362	Streptococcus dysgalactiae subsp. equisimilis	NSP	119602
1fxy_A	COAGULATION FACTOR XA-TRYPSIN CHIMER	228	Homo sapiens	SP	9606		1bmr_A	LQH III ALPHA-LIKE TOXI	68	Leiurus quinquestriatus hebraeus	NSP	6884
1fxz_A	GLYCININ G	476	Glycine max	SP	3847		1bmv_1	PROTEIN (ICOSAHEDRAL VIRUS - A DOMAIN	198	Bean pod mottle virus	NSP	12260
1fy8_E	TRYPSIN II, ANIONI	231	Rattus rattus	SP	10117		1bmv_2	PROTEIN (ICOSAHEDRAL VIRUS - B AND C DOMAIN	374	Bean pod mottle virus	NSP	12260
1fyb_A	PROTEINASE INHIBITO	111	Nicotiana alata	SP	4087		1bn8_A	PROTEIN (PECTATE LYASE	420	Bacillus subtilis	NSP	1423
1fyt_D	T-CELL RECEPTOR ALPHA CHAI	212	Homo sapiens	SP	9606		1bnb_A	BOVINE NEUTROPHIL BETA-DEFENSIN 1	38	Bos taurus	NSP	9913
1fyu_A	LECTI	255	Erythrina corallodendron	SP	3843		1bnx_A	PROTEIN (BAND 3	34	Homo sapiens	NSP	9606
1fzd_A	FIBRINOGEN-42	201	Homo sapiens	SP	9606		1bnz_A	DNA-BINDING PROTEIN 7	64	Sulfolobus acidocaldarius	NSP	2285
1fzv_A	PLACENTA GROWTH FACTO	132	Homo sapiens	SP	9606		1bo1_A	PROTEIN (PHOSPHATIDYLINOSITOL PHOSPHATE KINA	416	Homo sapiens	NSP	9606
1g04_A	MAJOR PRION PROTEI	26	Ovis aries	SP	9940		1bo4_A	PROTEIN (SERRATIA MARCESCENS AMINOGLYCOSIDE-	168	Serratia marcescens	NSP	615
1g0z_A	PHOSPHOLIPASE A	118	Bungarus caeruleus	SP	132961		1bo5_O	PROTEIN (GLYCEROL KINASE	501	Escherichia coli	NSP	562
1g12_A	PEPTIDYL-LYS METALLOENDOPEPTIDAS	167	Grifola frondosa	SP	5627		1bo7_A	PROTEIN (THYMIDYLATE SYNTHASE	316	Lactobacillus casei	NSP	1582
1g1q_A	P-SELECTI	162	Homo sapiens	SP	9606		1bob_A	HISTONE ACETYLTRANSFERAS	320	Saccharomyces cerevisiae	NSP	4932
1g1s_C	PSGL-1 PEPTIDE	28	Homo sapiens	SP	9606		1boh_A	RHODANES	296	Bos taurus	NSP	9913
1g2s_A	EOTAXIN-	71	Homo sapiens	SP	9606		1boo_A	PROTEIN (N-4 CYTOSINE-SPECIFIC METHYLTRANSFE	323	Proteus vulgaris	NSP	585
1g2x_A	PHOSPHOLIPASE A	118	Bungarus caeruleus	SP	132961		1boq_A	PROTEIN (ALPHA-LYTIC PROTEASE	198	Lysobacter enzymogenes	NSP	69
1g6i_A	CLASS I ALPHA-1,2-MANNOSIDAS	545	Saccharomyces cerevisiae	SP	4932		1bor_A	TRANSCRIPTION FACTOR PM	56	Homo sapiens	NSP	9606
1g6r_A	ALPHA T CELL RECEPTO	202	Mus musculus	SP	10090		1bpd_A	DNA POLYMERASE BET	335	Rattus norvegicus	NSP	10116
1g6x_A	PANCREATIC TRYPSIN INHIBITO	58	Bos taurus	SP	9913		1bpr_A	DNA	191	Escherichia coli	NSP	562
1g7d_A	ENDOPLASMIC RETICULUM PROTEIN ERP2	106	Rattus norvegicus	SP	10116		1bpv_A	TITI	112	Homo sapiens	NSP	9606
1g7e_A	ENDOPLASMIC RETICULUM PROTEIN ERP2	122	Rattus norvegicus	SP	10116		1bpx_A	PROTEIN (DNA POLYMERASE BETA	335	Homo sapiens	NSP	9606
1g7y_A	STEM/LEAF LECTIN DB5	253	Vigna unguiculata subsp. cylindrica	SP	3840		1bq3_D	PROTEIN (PHOSPHOGLYCERATE MUTASE 1	246	Saccharomyces cerevisiae	NSP	4932
1g8q_A	CD81 ANTIGEN, EXTRACELLULAR DOMAI	90	Homo sapiens	SP	9606		1bq5_A	NITRITE REDUCTAS	342	Achromobacter xylosoxidans	NSP	85698
1g91_A	MYELOID PROGENITOR INHIBITORY FACTOR-	77	Homo sapiens	SP	9606		1bq8_A	PROTEIN (RUBREDOXIN	54	Pyrococcus furiosus	NSP	2261
1g96_A	CYSTATIN	120	Homo sapiens	SP	9606		1bqb_A	PROTEIN (AUREOLYSIN	301	Staphylococcus aureus	NSP	1280
1g9e_A	H1	117	Lama glama	SP	9844		1bqc_A	PROTEIN (BETA-MANNANASE	302	Thermobifida fusca	NSP	2021
1g9f_A	LECTI	253	Glycine max	SP	3847		1bqg_A	D-GLUCARATE DEHYDRATAS	451	Pseudomonas putida	NSP	303
1g9m_G	ENVELOPE GLYCOPROTEIN GP12	321	Human immunodeficiency virus 1	SP	11676		1bqk_A	PSEUDOAZURI	124	Achromobacter cycloclastes	NSP	223
1g9m_H	ANTIBODY 17B, HEAVY CHAI	229	Homo sapiens	SP	9606		1bql_Y	BOBWHITE QUAIL LYSOZYM	129	Colinus virginianus	NSP	9014
1g9m_L	ANTIBODY 17B, LIGHT CHAI	214	Homo sapiens	SP	9606		1br1_B	MYOSI	150	Gallus gallus	NSP	9031
1g9n_G	ENVELOPE GLYCOPROTEIN GP120	313	Human immunodeficiency virus 1	SP	11676		1brl_A	BACTERIAL LUCIFERAS	355	Vibrio harveyi	NSP	669
1gaf_L	CHIMERIC 48G7 FA	214	Homo sapiens	SP	9606		1brm_A	ASPARTATE-SEMIALDEHYDE DEHYDROGENAS	367	Escherichia coli	NSP	562
1gai_A	GLUCOAMYLASE-47	472	Aspergillus awamori	SP	105351		1brw_A	PROTEIN (PYRIMIDINE NUCLEOSIDE PHOSPHORYLASE	433	Geobacillus stearothermophilus	NSP	1422
1gak_A	FERTILIZATION PROTEI	141	Haliotis fulgens	SP	6456		1bs0_A	PROTEIN (8-AMINO-7-OXONANOATE SYNTHASE	384	Escherichia coli	NSP	562
1gcn_A	GLUCAGO	29	Sus scrofa	SP	9823		1bs2_A	PROTEIN (ARGINYL-TRNA SYNTHETASE	607	Saccharomyces cerevisiae	NSP	4932
1gd6_A	LYSOZYM	119	Bombyx mori	SP	7091		1bsg_A	BETA LACTAMAS	266	Streptomyces albus	NSP	1962
1gec_E	GLYCYL ENDOPEPTIDAS	216	Carica papaya	SP	3649		1bsv_A	PROTEIN (GDP-FUCOSE SYNTHETASE	321	Escherichia coli K12	NSP	83333
1ggb_H	IGG2A-KAPPA 50.1 FAB (HEAVY CHAIN	215	Mus musculus	SP	10090		1bt0_A	PROTEIN (UBIQUITIN-LIKE PROTEIN 7, RUB1	76	Arabidopsis thaliana	NSP	3702
1ggi_H	IGG2A 50.1 FAB (HEAVY CHAIN	222	Mus musculus	SP	10090		1bt1_A	PROTEIN (CATECHOL OXIDASE	345	Ipomoea batatas	NSP	4120
1ggi_L	IGG2A 50.1 FAB (LIGHT CHAIN	218	Mus musculus	SP	10090		1bt4_A	PROTEIN (PHOSPHOSERINE AMINOTRANSFERASE	362	Bacillus circulans subsp. alkalophilus	NSP	44160
1gh7_A	CYTOKINE RECEPTOR COMMON BETA CHAI	419	Homo sapiens	SP	9606		1bt6_C	ANNEXIN II	14	Gallus gallus	NSP	9031
1ghf_H	ANTI-ANTI-IDIOTYPE GH1002 FAB FRAGMEN	212	Mus musculus	SP	10090		1bt9_A	PROTEIN (MATRIX PORIN OUTER MEMBRANE PROTEIN	340	Escherichia coli	NSP	37762
1ghl_A	PHEASANT EGG WHITE LYSOZYM	130	Phasianus colchicus	SP	9054		1btm_A	TRIOSEPHOSPHATE ISOMERAS	252	Geobacillus stearothermophilus	NSP	1422
1ghs_A	1,3-BETA-GLUCANAS	306	Hordeum vulgare	SP	4513		1btn_A	BETA-SPECTRI	106	Mus musculus	NSP	10090
1gig_H	IGG1-KAPPA HC19 FAB (HEAVY CHAIN	221	Mus musculus	SP	10090		1btq_A	BAND 3 ANION TRANSPORT PROTEI	22	Homo sapiens	NSP	9606
1gis_A	RIBOSOME-INACTIVATING PROTEIN ALPHA-TRICHOSA	248	Trichosanthes kirilowii	SP	3677		1bts_A	BAND 3 ANION TRANSPORT PROTEI	23	Homo sapiens	NSP	9606
1gk5_A	MEGF/TGFALPHA44-50 CHIMER	49	Mus musculus	SP	10090		1bu3_A	CALCIUM-BINDING PROTEI	109	Merluccius bilinearis	NSP	79698
1gkc_A	92 KDA TYPE IV COLLAGENAS	163	Homo sapiens	SP	9606		1bu9_A	PROTEIN (CYCLIN-DEPENDENT KINASE 6 INHIBITOR	168	Homo sapiens	NSP	9606
1gkn_A	COMPLEMENT RECEPTOR TYPE	128	Homo sapiens	SP	9606		1buc_A	BUTYRYL-COA DEHYDROGENAS	383	Megasphaera elsdenii	NSP	907
1gl0_I	PROTEASE INHIBITOR LCMI	35	Locusta migratoria	SP	7004		1bue_A	PROTEIN (IMIPENEM-HYDROLYSING BETA-LACTAMASE	265	Enterobacter cloacae	NSP	550
1gl1_I	PROTEASE INHIBITOR LCMI I	36	Locusta migratoria	SP	7004		1buh_B	PROTEIN (CKSHS1 HUMAN	79	Homo sapiens	NSP	9606
1gl4_A	NIDOGEN-	285	Mus musculus	SP	10090		1bui_C	Staphylokinas	128	Phage 42D	NSP	10715
1gl4_B	BASEMENT MEMBRANE-SPECIFIC HEPARAN SULFATE P	98	Mus musculus	SP	10090		1buo_A	PROTEIN (PROMYELOCYTIC LEUKEMIA ZINC FINGER	121	Homo sapiens	NSP	9606
1gm0_A	PHEROMONE-BINDING PROTEI	142	Bombyx mori	SP	7091		1buq_A	PROTEIN (3-KETOSTEROID ISOMERASE-19-NORTESTO	125	Comamonas testosteroni	NSP	285
1gm6_A	SALIVARY LIPOCALI	175	Sus scrofa	SP	9823		1bv2_A	NONSPECIFIC LIPID TRANSFER PROTEI	91	Oryza sativa	NSP	4530
1gnc_A	GRANULOCYTE COLONY-STIMULATING FACTO	178	Homo sapiens	SP	9606		1bv7_A	PROTEIN (HIV-1 PROTEASE	99	Human immunodeficiency virus 1	NSP	11676
1gnz_A	GSI-B4 ISOLECTI	257	Griffonia simplicifolia	SP	3850		1bvb_A	CYTOCHROME C-55	211	Nitrosomonas europaea	NSP	915
1gp7_A	PHOSPHOLIPASE A	151	Ophiophagus hannah	SP	8665		1bvh_A	ACID PHOSPHATAS	157	Bos taurus	NSP	9913
1gpe_A	PROTEIN (GLUCOSE OXIDASE	587	Penicillium amagasakiense	SP	63559		1bvn_T	PROTEIN (TENDAMISTAT	74	Streptomyces tendae	NSP	1932
1gpi_A	EXOGLUCANASE	431	Phanerochaete chrysosporium	SP	5306		1bvo_A	TRANSCRIPTION FACTOR GAMBIF	175	Anopheles gambiae	NSP	7165
1gpl_A	RP2 LIPAS	432	Cavia porcellus	SP	10141		1bvq_A	PROTEIN (4-HYDROXYBENZOYL COA THIOESTERASE	141	Pseudomonas sp. CBS3	NSP	72586
1gpo_L	ANTIBODY M4	219	Mus musculus	SP	10090		1bvs_A	PROTEIN (HOLLIDAY JUNCTION DNA HELICASE RUVA	203	Mycobacterium leprae	NSP	1769
1gpz_A	COMPLEMENT C1R COMPONEN	399	Homo sapiens	SP	9606		1bvu_A	PROTEIN (GLUTAMATE DEHYDROGENASE	418	Thermococcus litoralis	NSP	2265
1gqg_A	QUERCETIN 2,3-DIOXYGENAS	350	Aspergillus japonicus	SP	34381		1bvy_F	PROTEIN (CYTOCHROME P450 BM-3	191	Bacillus megaterium	NSP	1404
1gr3_A	COLLAGEN	160	Homo sapiens	SP	9606		1bvz_A	PROTEIN (ALPHA-AMYLASE II	585	Thermoactinomyces vulgaris	NSP	2026
1gsl_A	GRIFFONIA SIMPLICIFOLIA LECTIN	243	Griffonia simplicifolia	SP	3850		1bw0_A	PROTEIN (TYROSINE AMINOTRANSFERASE	416	Trypanosoma cruzi	NSP	5693
1gsm_A	MUCOSAL ADDRESSIN CELL ADHESION MOLECULE-	210	Homo sapiens	SP	9606		1bw3_A	BARWIN, BASIC BARLEY SEED PROTEI	125	Hordeum vulgare	NSP	4513
1gv9_A	P58/ERGIC-5	260	Rattus norvegicus	SP	10116		1bw5_A	INSULIN GENE ENHANCER PROTEIN ISL-	66	Rattus norvegicus	NSP	10116
1gvl_A	KALLIKREIN	223	Homo sapiens	SP	9606		1bw9_A	PHENYLALANINE DEHYDROGENAS	356	Rhodococcus sp.	NSP	1831
1gvz_A	KALLIKREIN-1E	237	Equus caballus	SP	9796		1bwd_A	PROTEIN (INOSAMINE-PHOSPHATE AMIDINOTRANSFER	348	Streptomyces griseus	NSP	1911
1gw0_A	LACCASE-	559	Melanocarpus albomyces	SP	204285		1bwk_A	PROTEIN (NADPH DEHYDROGENASE 1	399	Candida albicans	NSP	5476
1gwk_A	NON-CATALYTIC PROTEIN	153	PIROMYCES EQUI	SP	99929		1bwp_A	PLATELET-ACTIVATING FACTOR ACETYLHYDROLAS	233	Bos taurus	NSP	9913
1gxs_A	P-(S)-HYDROXYMANDELONITRILE LYASE CHAIN	270	Sorghum bicolor	SP	4558		1bws_A	PROTEIN (GDP-4-KETO-6-DEOXY-D-MANNOSE EPIMER	321	Escherichia coli	NSP	562
1gxs_B	P-(S)-HYDROXYMANDELONITRILE LYASE CHAIN	158	Sorghum bicolor	SP	4558		1bwv_A	PROTEIN (RIBULOSE BISPHOSPHATE CARBOXYLASE	493	Galdieria partita	NSP	83374
1gxy_A	T-CELL ECTO-ADP-RIBOSYLTRANSFERASE	226	Rattus norvegicus	SP	10116		1bwv_S	PROTEIN (RIBULOSE BISPHOSPHATE CARBOXYLASE	138	Galdieria partita	NSP	83374
1gyc_A	LACCASE	499	Trametes versicolor	SP	5325		1bwy_A	PROTEIN (HEART FATTY ACID BINDING PROTEIN	132	Bos taurus	NSP	9913
1gyk_A	SERUM AMYLOID P-COMPONEN	204	Homo sapiens	SP	9606		1bwz_A	PROTEIN (DIAMINOPIMELATE EPIMERASE	274	Haemophilus influenzae	NSP	727
1gz2_A	OVOCLEIDIN-1	142	Gallus Gallus	SP	9031		1bx0_A	PROTEIN (FERREDOXIN:NADP+ OXIDOREDUCTASE	314	Spinacia oleracea	NSP	3562
1gz7_A	LIPASE	534	Candida rugosa	SP	5481		1bx4_A	PROTEIN (ADENOSINE KINASE	345	Homo sapiens	NSP	9606
1gzm_A	RHODOPSI	349	Bos taurus	SP	9913		1bx7_A	HIRUSTASI	55	Hirudo medicinalis	NSP	6421
1h0d_A	ANTIBODY FAB FRAGMENT, LIGHT CHAI	216	Homo sapiens	SP	9606		1bx9_A	GLUTATHIONE S-TRANSFERAS	211	Arabidopsis thaliana	NSP	3702
1h0d_B	ANTIBODY FAB FRAGMENT, HEAVY CHAI	223	Homo sapiens	SP	9606		1bxb_A	XYLOSE ISOMERAS	387	Thermus thermophilus	NSP	300852
1h0j_A	CARDIOTOXIN-	60	Naja atra	SP	8656		1bxc_A	XYLOSE ISOMERAS	387	Thermus caldophilus	NSP	272
1h0p_A	PEPTIDYL-PROLYL CIS-TRANS ISOMERASE	182	Caenorhabditis elegans	SP	6239		1bxd_A	PROTEIN (OSMOLARITY SENSOR PROTEIN (ENVZ)	161	Escherichia coli BL21(DE3)	NSP	469008
1h0z_A	SERINE PROTEASE INHIBITOR KAZAL-TYPE 5, CONT	68	Homo sapiens	SP	9606		1bxe_A	PROTEIN (RIBOSOMAL PROTEIN L22	113	Thermus thermophilus	NSP	274
1h1h_A	EOSINOPHIL CATIONIC PROTEI	134	Homo sapiens	SP	9606		1bxi_B	PROTEIN (COLICIN E9	134	Escherichia coli	NSP	562
1h1n_A	ENDO TYPE CELLULASE ENG	305	Thermoascus aurantiacus	SP	5087		1bxk_A	PROTEIN (DTDP-GLUCOSE 4,6-DEHYDRATASE	355	Escherichia coli	NSP	562
1h30_A	GROWTH-ARREST-SPECIFIC PROTEI	422	Homo sapiens	SP	9606		1bxl_A	BCL-X	221	Escherichia coli	NSP	562
1h3p_H	ANTIBODY FAB FRAGMEN	219	Mus musculus	SP	10090		1bxn_A	PROTEIN (RIBULOSE BISPHOSPHATE CARBOXYLASE L	485	Cupriavidus necator	NSP	106590
1h3p_L	ANTIBODY FAB FRAGMEN	240	Mus musculus	SP	10090		1bxn_I	PROTEIN (RIBULOSE BISPHOSPHATE CARBOXYLASE S	139	Cupriavidus necator	NSP	106590
1h4p_A	GLUCAN 1,3-BETA-GLUCOSIDASE I/I	408	Saccharomyces cerevisiae	SP	4932		1bxr_B	CARBAMOYL-PHOSPHATE SYNTHAS	382	Escherichia coli	NSP	562
1h4w_A	TRYPSIN IV	224	Homo sapiens	SP	9606		1bxs_A	ALDEHYDE DEHYDROGENAS	501	Ovis aries	NSP	9940
1h59_B	INSULIN-LIKE GROWTH FACTOR BINDING PROTEIN	54	Homo sapiens	SP	9606		1bxt_A	PROTEIN (STREPTOCOCCAL SUPERANTIGEN	234	Streptococcus pyogenes	NSP	1314
1h5b_A	MURINE T CELL RECEPTOR (TCR) VALPHA DOMAI	113	Mus musculus	SP	10090		1bxu_A	PLASTOCYANI	91	Synechococcus elongatus	NSP	1140
1h5b_B	MURINE T CELL RECEPTOR (TCR) VALPHA DOMAI	113	Mus musculus	SP	10090		1bxw_A	PROTEIN (OUTER MEMBRANE PROTEIN A	172	Escherichia coli BL21(DE3)	NSP	469008
1h76_A	SEROTRANSFERRI	696	Sus scrofa	SP	9823		1bxy_A	PROTEIN (RIBOSOMAL PROTEIN L30	60	Thermus thermophilus	NSP	274
1h8l_A	CARBOXYPEPTIDASE GP180 RESIDUES 503-88	380	LOPHONETTA SPECULARIOIDES	SP	75873		1bxz_A	NADP-DEPENDENT ALCOHOL DEHYDROGENAS	352	Thermoanaerobacter brockii	NSP	29323
1h8n_A	MUTANT AL2 6E7S9	252	Mus musculus	SP	10090		1by1_A	PROTEIN (PIX	209	Homo sapiens	NSP	9606
1h8p_A	SEMINAL PLASMA PROTEIN PDC-10	109	Bos taurus	SP	9913		1bye_A	PROTEIN (GLUTATHIONE S-TRANSFERASE	213	Zea mays	NSP	4577
1h8u_A	EOSINOPHIL GRANULE MAJOR BASIC PROTEIN	117	Homo sapiens	SP	9606		1byf_A	PROTEIN (POLYANDROCARPA LECTIN	125	Polyandrocarpa misakiensis	NSP	7723
1h8v_A	ENDO-BETA-1,4-GLUCANAS	218	Trichoderma reesei	SP	51453		1byg_A	PROTEIN (C-TERMINAL SRC KINASE	278	Homo sapiens	NSP	9606
1ha0_A	PROTEIN (HEMAGGLUTININ PRECURSOR	494	Influenza A virus	SP	11320		1byh_A	HYBRI	214	Bacillus	NSP	32630
1ha6_A	MACROPHAGE INFLAMMATORY PROTEIN 3 ALPH	70	Mus musculus	SP	10090		1byk_A	PROTEIN (TREHALOSE OPERON REPRESSOR	255	Escherichia coli	NSP	562
1haq_A	COMPLEMENT FACTOR	1213	Homo sapiens	SP	9606		1byl_A	PROTEIN (BLEOMYCIN RESISTANCE PROTEIN	125	Streptoalloteichus hindustanus	NSP	2017
1hc1_A	ARTHROPODAN HEMOCYANI	657	Panulirus interruptus	SP	6735		1byo_A	PROTEIN (PLASTOCYANIN	99	Silene latifolia subsp. alba	NSP	52853
1hc9_A	ALPHA-BUNGAROTOXI	74	Bungarus multicinctus	SP	8616		1byr_A	PROTEIN (ENDONUCLEASE	155	Salmonella typhimurium	NSP	90371
1hcn_B	HUMAN CHORIONIC GONADOTROPI	145	Homo sapiens	SP	9606		1byy_A	PROTEIN (SODIUM CHANNEL ALPHA-SUBUNIT	53	Rattus norvegicus	NSP	10116
1hcu_A	ALPHA-1,2-MANNOSIDAS	503	Trichoderma reesei	SP	51453		1bza_A	BETA-LACTAMAS	262	Escherichia coli	NSP	562
1hdl_A	SERINE PROTEINASE INHIBITOR LEKT	55	Homo sapiens	SP	9606		1bzk_A	PROTEIN (BAND 3 ANION TRANSPORT PROTEIN	43	Homo sapiens	NSP	9606
1he7_A	HIGH AFFINITY NERVE GROWTH FACTOR RECEPTO	126	Homo sapiens	SP	9606		1bzo_A	PROTEIN (SUPEROXIDE DISMUTASE	151	Photobacterium leiognathi	NSP	658
1hev_A	HEVEI	43	Hevea brasiliensis	SP	3981		1bzy_A	HYPOXANTHINE-GUANINE PHOSPHORIBOSYLTRANSFERA	217	Homo sapiens	NSP	9606
1hez_B	HEAVY CHAIN OF I	224	Homo sapiens	SP	9606		1c03_A	HYPOTHETICAL PROTEIN YDL235	168	Saccharomyces cerevisiae	NSP	4932
1hfx_A	ALPHA-LACTALBUMI	123	Cavia porcellus	SP	10141		1c04_B	RIBOSOMAL PROTEIN L	177	Haloarcula marismortui	NSP	2238
1hfz_A	ALPHA-LACTALBUMI	124	Bos taurus	SP	9913		1c04_D	RIBOSOMAL PROTEIN L1	122	Haloarcula marismortui	NSP	2238
1hg8_A	ENDOPOLYGALACTURONAS	349	FUSARIUM MONILIFORME	SP	117187		1c04_E	23S RRNA FRAGMEN	58	Haloarcula marismortui	NSP	2238
1hgd_A	HEMAGGLUTININ, CHAIN HA	328	Influenza A virus	SP	132504		1c04_F	23S RRNA FRAGMEN	29	Haloarcula marismortui	NSP	2238
1hgu_A	HUMAN GROWTH HORMON	191	Homo sapiens	SP	9606		1c05_A	RIBOSOMAL PROTEIN S4 DELTA 4	159	Geobacillus stearothermophilus	NSP	1422
1hhn_A	CALRETICULI	101	Rattus norvegicus	SP	10116		1c07_A	PROTEIN (EPIDERMAL GROWTH FACTOR RECEPTOR PA	95	Homo sapiens	NSP	9606
1hi7_A	PS2 PROTEI	60	Homo sapiens	SP	9606		1c0i_A	D-AMINO ACID OXIDAS	363	Rhodosporidium toruloides	NSP	5286
1hia_A	KALLIKREI	80	Sus scrofa	SP	9823		1c0m_A	PROTEIN (INTEGRASE	238	Rous sarcoma virus	NSP	11886
1hia_B	KALLIKREI	152	Sus scrofa	SP	9823		1c17_M	ATP SYNTHASE SUBUNIT	177	Escherichia coli	NSP	562
1hil_B	IGG2A-KAPPA 17/9 FAB (HEAVY CHAIN	220	Mus musculus	SP	10090		1c1f_A	PROTEIN (CONGERIN I	137	Conger myriaster	NSP	7943
1hjq_A	BETA-1,4-GALACTANAS	332	Humicola insolens	SP	34413		1c1g_A	TROPOMYOSI	284	Sus scrofa	NSP	9823
1hjs_A	BETA-1,4-GALACTANAS	332	THIELAVIA HETEROTHALLICA	SP	78579		1c1k_A	BPT4 GENE 59 HELICASE ASSEMBLY PROTEI	217	Enterobacteria phage T4	NSP	10665
1hjv_A	CHITINASE-3 LIKE PROTEIN	362	Homo sapiens	SP	9606		1c1y_A	RAS-RELATED PROTEIN RAP-1	167	Homo sapiens	NSP	9606
1hkd_B	PEA LECTIN BETA CHAI	52	Pisum sativum	SP	3888		1c25_A	CDC25	161	Homo sapiens	NSP	9606
1hkf_A	NK CELL ACTIVATING RECEPTO	122	Homo sapiens	SP	9606		1c2n_A	CYTOCHROME C	137	Rhodobacter capsulatus	NSP	272942
1hky_A	MICRONEME PROTEIN 5 PRECURSO	86	Eimeria tenella	SP	5802		1c2t_A	GLYCINAMIDE RIBONUCLEOTIDE TRANSFORMYLAS	212	Escherichia coli	NSP	562
1hlg_A	LIPASE, GASTRI	371	Homo sapiens	SP	9606		1c2u_A	SYNTHETIC PEPTIDE ANALOGUE OF SHK TOXI	35	Stichodactyla helianthus	NSP	6123
1hmc_A	HUMAN MACROPHAGE COLONY STIMULATING FACTO	148	Homo sapiens	SP	9606		1c2y_A	PROTEIN (LUMAZINE SYNTHASE	156	Spinacia oleracea	NSP	3562
1hml_A	ALPHA-LACTALBUMI	142	Homo sapiens	SP	9606		1c3k_A	AGGLUTINI	147	Helianthus tuberosus	NSP	4233
1hn4_A	PROPHOSPHOLIPASE A	131	Sus scrofa	SP	9823		1c3p_A	PROTEIN (HDLP (HISTONE DEACETYLASE-LIKE PROT	375	Aquifex aeolicus	NSP	63363
1hnf_A	CD	182	Homo sapiens	SP	9606		1c3q_A	PROTEIN (HYDROXYETHYLTHIAZOLE KINASE	284	Bacillus subtilis	NSP	1423
1hng_A	CD	176	Rattus rattus	SP	10117		1c3t_A	PROTEIN (1D8 UBIQUITIN	76	Homo sapiens	NSP	9606
1ho0_A	INSULI	30	Bos taurus	SP	9913		1c3u_A	ADENYLOSUCCINATE LYAS	431	Thermotoga maritima	NSP	2336
1hpl_A	LIPAS	449	Equus caballus	SP	9796		1c3x_A	PENTOSYLTRANSFERAS	266	Cellulomonas sp.	NSP	40001
1hq8_A	NKG2-	123	Mus musculus	SP	10090		1c41_A	LUMAZINE SYNTHAS	200	Magnaporthe grisea	NSP	148305
1hre_A	HEREGULIN ALPH	67	Homo sapiens	SP	9606		1c44_A	PROTEIN (STEROL CARRIER PROTEIN 2	123	Oryctolagus cuniculus	NSP	9986
1hrt_I	HIRUDI	65	Hirudo medicinalis	SP	6421		1c47_A	ALPHA-D-GLUCOSE 1,6-BISPHOSPHATE PHOSPHOTRAN	561	Oryctolagus cuniculus	NSP	9986
1hsa_A	CLASS I HISTOCOMPATIBILITY ANTIGEN (HLA-B*27	276	Homo sapiens	SP	9606		1c48_A	PROTEIN (SHIGA-LIKE TOXIN I B SUBUNIT	69	Phage h30	NSP	12371
1hth_A	CYCLIC PARATHYROID HORMON	34	Homo sapiens	SP	9606		1c49_A	TOXIN K-BET	35	Pandinus imperator	NSP	55084
1htn_A	TETRANECTI	182	Homo sapiens	SP	9606		1c4a_A	PROTEIN (FE-ONLY HYDROGENASE	574	Clostridium pasteurianum	NSP	1501
1htr_P	PROGASTRICSIN (PRO SEGMENT	43	Homo sapiens	SP	9606		1c4e_A	PROTEIN (GURMARIN	35	Gymnema sylvestre	NSP	4068
1hui_B	INSULI	29	Homo sapiens	SP	9606		1c4k_A	PROTEIN (ORNITHINE DECARBOXYLASE	730	Lactobacillus sp. 30A	NSP	1593
1hum_A	HUMAN MACROPHAGE INFLAMMATORY PROTEIN 1 BET	69	Homo sapiens	SP	9606		1c4q_A	PROTEIN (SHIGA-LIKE TOXIN I SUBUNIT B	69	Escherichia coli	NSP	562
1hup_A	MANNOSE-BINDING PROTEI	141	Homo sapiens	SP	9606		1c4t_A	PROTEIN (DIHYDROLIPOAMIDE SUCCINYLTRANSFERAS	233	Escherichia coli BL21(DE3)	NSP	469008
1huw_A	HUMAN GROWTH HORMON	191	Homo sapiens	SP	9606		1c4x_A	PROTEIN (2-HYDROXY-6-OXO-6-PHENYLHEXA-2,4-DI	285	Rhodococcus sp.	NSP	101510
1hv5_A	STROMELYSIN	165	Mus musculus	SP	10090		1c4z_A	UBIQUITIN-PROTEIN LIGASE E3	358	Homo sapiens	NSP	9606
1hvq_A	HEVAMINE	273	Hevea brasiliensis	SP	3981		1c53_A	CYTOCHROME C55	79	Desulfovibrio vulgaris str. 'Miyazaki F'	NSP	883
1hwm_A	EBULI	254	Sambucus ebulus	SP	28503		1c55_A	BUTANTOXI	40	Tityus serrulatus	NSP	6887
1hwm_B	EBULI	266	Sambucus ebulus	SP	28503		1c5a_A	COMPLEMENT C5A ANAPHYLATOXI	73	Sus scrofa domestica	NSP	9825
1hx2_A	BST	60	Bombina bombina	SP	8345		1c5k_A	PROTEIN (TOLB PROTEIN	439	Escherichia coli	NSP	562
1hxm_A	GAMMA-DELTA T-CELL RECEPTO	229	Homo sapiens	SP	9606		1c6o_A	CYTOCHROME C	89	Scenedesmus obliquus	NSP	3088
1hxm_B	GAMMA-DELTA T-CELL RECEPTO	242	Homo sapiens	SP	9606		1c6s_A	CYTOCHROME C	87	Synechococcus elongatus	NSP	32046
1hy9_A	COCAINE AND AMPHETAMINE REGULATED TRANSCRIPT	41	Homo sapiens	SP	9606		1c6v_A	PROTEIN (SIV INTEGRASE	164	Simian immunodeficiency virus	NSP	11723
1hyk_A	AGOUTI RELATED PROTEI	46	Homo sapiens	SP	9606		1c6v_X	PROTEIN (SIU89134	81	Simian immunodeficiency virus	NSP	11723
1hyl_A	HYPODERMA LINEATUM COLLAGENAS	230	Hypoderma lineatum	SP	7389		1c6w_A	MAUROCALCI	33	Scorpio palmatus	NSP	1662106
1hyr_C	MHC CLASS I CHAIN-RELATED PROTEIN	275	Homo sapiens	SP	9606		1c6x_A	PROTEIN (PROTEASE	99	Human immunodeficiency virus 1	NSP	11676
1hys_C	FAB-28 MONOCLONAL ANTIBODY FRAGMENT LIGHT CH	214	Mus musculus	SP	10090		1c72_A	PROTEIN (GLUTATHIONE S-TRANSFERASE	219	Gallus gallus	NSP	9031
1hzf_A	COMPLEMENT FACTOR C4	367	Homo sapiens	SP	9606		1c76_A	STAPHYLOKINAS	136	Staphylococcus aureus	NSP	1280
1hzh_H	IMMUNOGLOBULIN HEAVY CHAI	457	Homo sapiens	SP	9606		1c7g_A	TYROSINE PHENOL-LYAS	456	Pantoea agglomerans pv. gypsophilae	NSP	48984
1hzh_L	IMMUNOGLOBULIN LIGHT CHAI	215	Homo sapiens	SP	9606		1c7h_A	DELTA-5-3-KETOSTEROID ISOMERAS	131	Pseudomonas putida	NSP	303
1i04_A	MAJOR URINARY PROTEIN	180	Mus musculus	SP	10090		1c7i_A	PROTEIN (PARA-NITROBENZYL ESTERASE	489	Bacillus subtilis	NSP	1423
1i17_A	PRION-LIKE PROTEI	107	Mus musculus	SP	10090		1c7k_A	ZINC ENDOPROTEAS	132	Streptomyces caespitosus	NSP	53502
1i1a_D	IG GAMMA-2A CHAIN C REGIO	239	Rattus norvegicus	SP	10116		1c7n_A	CYSTALYSI	399	Treponema denticola	NSP	158
1i1j_A	MELANOMA DERIVED GROWTH REGULATORY PROTEI	108	Homo sapiens	SP	9606		1c7s_A	BETA-N-ACETYLHEXOSAMINIDAS	858	Serratia marcescens	NSP	615
1i25_A	HUWENTOXIN-I	37	Ornithoctonus huwena	SP	29017		1c7v_A	CALCIUM VECTOR PROTEI	81	Branchiostoma lanceolatum	NSP	7740
1i3r_B	FUSION PROTEIN CONSISTING OF MHC E-BETA-K PR	228	Mus musculus	SP	10090		1c7z_A	FRUCTOSE-2,6-BISPHOSPHATAS	191	Rattus norvegicus	NSP	10116
1i3v_A	ANTIBODY VHH LAMA DOMAI	129	Lama glama	SP	9844		1c82_A	HYALURONATE LYAS	731	Streptococcus pneumoniae	NSP	1313
1i5j_A	APOLIPOPROTEIN CI	79	Homo sapiens	SP	9606		1c89_A	ANTIFREEZE PROTEIN TYPE II	134	Pachycara brachycephalum	NSP	36221
1i7w_B	EPITHELIAL-CADHERI	151	Mus musculus	SP	10090		1c8b_A	SPORE PROTEAS	371	Bacillus megaterium	NSP	1404
1i85_A	T LYMPHOCYTE ACTIVATION ANTIGEN CD8	110	Homo sapiens	SP	9606		1c8c_A	DNA-BINDING PROTEIN 7	64	Sulfolobus solfataricus	NSP	2287
1i8i_A	EPIDERMAL GROWTH FACTOR RECEPTOR ANTIBODY MR	107	Mus musculus	SP	10090		1c8d_A	CANINE PARVOVIRUS CAPSI	584	Canine parvovirus	NSP	10788
1i8i_B	EPIDERMAL GROWTH FACTOR RECEPTOR ANTIBODY MR	124	Mus musculus	SP	10090		1c8m_4	HUMAN RHINOVIRUS 16 COAT PROTEI	77	Human rhinovirus 16	NSP	31708
1i8l_A	T LYMPHOCYTE ACTIVATION ANTIGEN CD8	208	Homo sapiens	SP	9606		1c8n_A	COAT PROTEI	276	unidentified tobacco necrosis virus	NSP	12054
1i8n_A	ANTI-PLATELET PROTEI	126	Haementeria officinalis	SP	6410		1c8o_B	ICE INHIBITO	41	Cowpox virus	NSP	10243
1i9b_A	ACETYLCHOLINE BINDING PROTEI	217	Lymnaea stagnalis	SP	6523		1c8s_A	BACTERIORHODOPSIN (""M"" STATE INTERMEDIATE	196	Halobacterium salinarum	NSP	2242
1i9r_H	IMMUNOGLOBULIN	219	Homo sapiens	SP	9606		1c8u_A	ACYL-COA THIOESTERASE I	285	Escherichia coli	NSP	562
1i9r_L	IMMUNOGLOBULIN	218	Homo sapiens	SP	9606		1c8z_A	TUBBY PROTEI	265	Mus musculus	NSP	10090
1ia5_A	POLYGALACTURONAS	339	Aspergillus aculeatus	SP	5053		1c9h_A	FKBP12.	107	Homo sapiens	NSP	9606
1iai_H	IDIOTYPIC FAB 730.1.4 (IGG1) OF VIRUS NEUTRA	219	Mus musculus	SP	10090		1c9j_A	SERINE PROTEAS	269	Bacillus lentus	NSP	1467
1iai_L	IDIOTYPIC FAB 730.1.4 (IGG1) OF VIRUS NEUTRA	214	Mus musculus	SP	10090		1c9k_A	ADENOSYLCOBINAMIDE KINAS	180	Salmonella typhimurium	NSP	90371
1iak_A	MHC CLASS II I-A	199	Mus musculus	SP	10090		1c9p_B	BDELLASTASI	59	Hirudo medicinalis	NSP	6421
1iao_A	MHC CLASS II I-A	194	Mus musculus	SP	10090		1c9u_A	SOLUBLE QUINOPROTEIN GLUCOSE DEHYDROGENAS	454	Acinetobacter calcoaceticus	NSP	471
1iao_B	MHC CLASS II I-A	222	Mus musculus	SP	10090		1c9w_A	CHO REDUCTAS	315	Cricetulus griseus	NSP	10029
1iar_B	PROTEIN (INTERLEUKIN-4 RECEPTOR ALPHA CHAIN	207	Homo sapiens	SP	9606		1c9y_A	ORNITHINE CARBAMOYLTRANSFERAS	321	Homo sapiens	NSP	9606
1iaz_A	EQUINATOXIN I	179	Actinia equina	SP	6106		1ca1_A	ALPHA-TOXI	370	Clostridium perfringens	NSP	1502
1ibg_H	IGG2B-KAPPA 40-50 FAB (HEAVY CHAIN	217	Mus musculus	SP	10090		1ca9_A	PROTEIN (TNF RECEPTOR ASSOCIATED FACTOR 2	192	Homo sapiens	NSP	9606
1ibg_L	IGG2B-KAPPA 40-50 FAB (LIGHT CHAIN	217	Mus musculus	SP	10090		1cb0_A	PROTEIN (5'-DEOXY-5'-METHYLTHIOADENOSINE PHO	283	Homo sapiens	NSP	9606
1ibq_A	ASPERGILLOPEPSI	325	Aspergillus phoenicis	SP	5063		1cb1_A	CALBINDIN D9	78	Sus scrofa	NSP	9823
1ica_A	INSECT DEFENSIN	40	Protophormia terraenovae	SP	34676		1cb5_A	BLEOMYCIN HYDROLAS	453	Homo sapiens	NSP	9606
1icf_I	PROTEIN (INVARIANT CHAIN	65	Homo sapiens	SP	9606		1cb7_B	PROTEIN (GLUTAMATE MUTASE	483	Clostridium cochlearium	NSP	1494
1icw_A	INTERLEUKIN-	72	Homo sapiens	SP	9606		1cb9_A	PROTEIN (CYTOTOXIN 2	60	Naja oxiana	NSP	8657
1icy_A	NEUROPEPTIDE	37	Sus scrofa	SP	9823		1cbf_A	COBALT-PRECORRIN-4 TRANSMETHYLAS	285	Bacillus megaterium	NSP	1404
1idg_B	ACETYLCHOLINE RECEPTOR PROTEIN, ALPHA CHAI	19	Torpedo californica	SP	7787		1cbi_A	CELLULAR RETINOIC ACID BINDING PROTEIN	136	Mus musculus	NSP	10090
1idj_A	PECTIN LYASE	359	Aspergillus niger	SP	5061		1cbk_A	PROTEIN (7,8-DIHYDRO-6-HYDROXYMETHYLPTERIN-P	160	Haemophilus influenzae	NSP	727
1ie4_A	TRANSTHYRETI	127	Rattus norvegicus	SP	10116		1cby_A	DELTA-ENDOTOXIN CYT	259	Bacillus thuringiensis serovar kyushuensis	NSP	44161
1ie5_A	NEURAL CELL ADHESION MOLECUL	107	Gallus Gallus	SP	9031		1cc0_E	rho GDP dissociation inhibitor alph	204	Homo sapiens	NSP	9606
1ieb_B	MHC CLASS II I-E	227	Mus musculus	SP	10090		1cc1_L	HYDROGENASE (LARGE SUBUNIT	498	Desulfomicrobium baculatum	NSP	899
1ieh_A	BRUC.D4.	135	Lama glama	SP	9844		1cc1_S	HYDROGENASE (SMALL SUBUNIT	283	Desulfomicrobium baculatum	NSP	899
1ifh_L	IGG2A-KAPPA 17/9 FAB (LIGHT CHAIN	218	Mus musculus	SP	10090		1cc3_A	PROTEIN (CUA AZURIN	130	Pseudomonas aeruginosa	NSP	287
1iga_A	IGA	475	Homo sapiens	SP	9606		1cc5_A	CYTOCHROME C	83	Azotobacter vinelandii	NSP	354
1iga_C	IGA	214	Homo sapiens	SP	9606		1cc7_A	PROTEIN (METALLOCHAPERONE ATX1	73	Saccharomyces cerevisiae	NSP	4932
1igc_L	IGG1-KAPPA MOPC21 FAB (LIGHT CHAIN	213	Mus musculus	SP	10090		1cca_A	CYTOCHROME C PEROXIDAS	297	Saccharomyces cerevisiae	NSP	4932
1igf_H	IGG1-KAPPA B13I2 FAB (HEAVY CHAIN	221	Mus musculus	SP	10090		1cch_A	CYTOCHROME C55	82	Pseudomonas stutzeri	NSP	316
1igi_H	IGG2A-KAPPA 26-10 FAB (HEAVY CHAIN	218	Mus musculus	SP	10090		1ccr_A	CYTOCHROME	112	Oryza sativa	NSP	4530
1igl_A	INSULIN-LIKE GROWTH FACTOR I	67	Homo sapiens	SP	9606		1ccv_A	CHYMOTRYPSIN INHIBITO	56	Apis mellifera	NSP	7460
1igm_H	IGM-KAPPA POT FV (HEAVY CHAIN	129	Homo sapiens	SP	9606		1cd0_A	PROTEIN (JTO, A VARIABLE DOMAIN FROM LAMBDA-	111	Homo sapiens	NSP	9606
1igm_L	IGM-KAPPA POT FV (LIGHT CHAIN	115	Homo sapiens	SP	9606		1cd2_A	DIHYDROFOLATE REDUCTAS	206	Pneumocystis carinii	NSP	4754
1igr_A	INSULIN-LIKE GROWTH FACTOR RECEPTOR	478	Homo sapiens	SP	9606		1cd5_A	PROTEIN (GLUCOSAMINE 6-PHOSPHATE DEAMINASE	266	Escherichia coli K12	NSP	83333
1igt_A	IGG2A INTACT ANTIBODY - MAB23	214	Mus musculus	SP	10090		1cdg_A	CYCLODEXTRIN GLYCOSYL-TRANSFERAS	686	Bacillus circulans	NSP	1397
1igt_B	IGG2A INTACT ANTIBODY - MAB23	444	Mus musculus	SP	10090		1cdk_A	CAMP-DEPENDENT PROTEIN KINAS	350	Sus scrofa	NSP	9823
1igy_B	IGG1 INTACT ANTIBODY MAB61.1.	434	Mus musculus	SP	10090		1cdl_E	CALCIUM/CALMODULIN-DEPENDENT PROTEIN KINASE	20	Gallus gallus	NSP	9031
1ihk_A	GLIA-ACTIVATING FACTO	174	Homo sapiens	SP	9606		1cdo_A	ALCOHOL DEHYDROGENAS	374	Gadus callarias	NSP	8053
1iie_A	PROTEIN (HLA-DR ANTIGENS ASSOCIATED INVARIAN	75	Homo sapiens	SP	9606		1cdp_A	CADMIUM-SUBSTITUTED CALCIUM-BINDING PARVALBU	109	Cyprinus carpio	NSP	7962
1iiu_A	plasma retinol-binding protei	174	Gallus Gallus	SP	9031		1cdt_A	CARDIOTOXIN VII	60	Naja mossambica	NSP	8644
1ijt_A	fibroblast growth factor	128	Homo sapiens	SP	9606		1cdz_A	PROTEIN (DNA-REPAIR PROTEIN XRCC1	96	Homo sapiens	NSP	9606
1ijx_A	SECRETED FRIZZLED-RELATED SEQUENCE PROTEIN	127	Mus musculus	SP	10090		1ce0_A	PROTEIN (LEUCINE ZIPPER MODEL H38-P1	37	Human immunodeficiency virus 1	NSP	11676
1ijy_A	FRIZZLED HOMOLOG	130	Mus musculus	SP	10090		1ce1_H	PROTEIN (CAMPATH-1H:HEAVY CHAIN	220	Escherichia coli	NSP	562
1ikf_H	IGG1-KAPPA R45-45-11 FAB (HEAVY CHAIN	228	Homo sapiens	SP	9606		1ce4_A	PROTEIN (V3 LOOP OF HIV-1 ENVELOPE PROTEIN	35	Human immunodeficiency virus 1	NSP	11676
1ikf_L	IGG1-KAPPA R45-45-11 FAB (LIGHT CHAIN	214	Homo sapiens	SP	9606		1ce9_A	PROTEIN (GCN4-PMSE	34	Saccharomyces cerevisiae	NSP	4932
1iko_P	EPHRIN-B	178	Mus musculus	SP	10090		1cec_A	ENDOGLUCANASE CEL	343	Clostridium thermocellum	NSP	1515
1il1_A	monoclonal antibody G3-519 (heavy chain	219	Mus musculus	SP	10090		1cee_B	WISKOTT-ALDRICH SYNDROME PROTEIN WAS	59	Homo sapiens	NSP	9606
1im7_A	GP41-PARENT PEPTIDE ACE-ILE-TRP-GLY-CYS-SER-	14	Human immunodeficiency virus 1	SP	11676		1cef_A	D-ALANYL-D-ALANINE CARBOXYPEPTIDASE TRANSPEP	349	Streptomyces sp.	NSP	31952
1im9_A	HLA CLASS I HISTOCOMPATIBILITY ANTIGEN, CW-4	276	Homo sapiens	SP	9606		1cei_A	COLICIN E7 IMMUNITY PROTEI	94	Escherichia coli	NSP	562
1im9_D	KILLER CELL IMMUNOGLOBULIN-LIKE RECEPTOR 2DL	225	Homo sapiens	SP	9606		1cem_A	CELLULASE CELA (1,4-BETA-D-GLUCAN-GLUCANOHYD	363	Clostridium thermocellum	NSP	1515
1imv_A	PIGMENT EPITHELIUM-DERIVED FACTO	398	Homo sapiens	SP	9606		1cer_O	HOLO-D-GLYCERALDEHYDE-3-PHOSPHATE DEHYDROGEN	331	Thermus aquaticus	NSP	271
1ind_H	IGG1-LAMBDA CHA255 FAB (HEAVY CHAIN	226	Mus musculus	SP	10090		1cev_A	PROTEIN (ARGINASE	299	Bacillus caldovelox	NSP	33931
1ind_L	IGG1-LAMBDA CHA255 FAB (LIGHT CHAIN	215	Mus musculus	SP	10090		1cf2_P	PROTEIN (GLYCERALDEHYDE-3-PHOSPHATE DEHYDROG	337	Methanothermus fervidus	NSP	2180
1inf_A	INFLUENZA VIRUS B/LEE/40 NEURAMINIDAS	390	Influenza B virus	SP	11520		1cf4_B	PROTEIN (ACTIVATED P21CDC42HS KINASE	44	Homo sapiens	NSP	9606
1ing_A	INFLUENZA A SUBTYPE N2 NEURAMINIDASE	388	Influenza A virus	SP	11320		1cf7_A	PROTEIN (TRANSCRIPTION FACTOR E2F-4	76	Homo sapiens	NSP	9606
1inr_A	INTERLEUKIN-1	160	Homo sapiens	SP	9606		1cf7_B	PROTEIN (TRANSCRIPTION FACTOR DP-2	95	Homo sapiens	NSP	9606
1ioa_A	ARCELIN-5	240	Phaseolus vulgaris	SP	3885		1cf9_A	PROTEIN (CATALASE HPII	753	Escherichia coli	NSP	562
1iod_A	COAGULATION FACTOR X BINDING PROTEI	129	Deinagkistrodon acutus	SP	36307		1cfp_A	S100	92	Bos taurus	NSP	9913
1iod_B	COAGULATION FACTOR X BINDING PROTEI	123	Deinagkistrodon acutus	SP	36307		1cfr_A	RESTRICTION ENDONUCLEAS	285	Citrobacter freundii	NSP	546
1ioj_A	APOC-	57	Homo sapiens	SP	9606		1cfw_A	PROTEIN (DESULFOREDOXIN	36	Desulfovibrio gigas	NSP	879
1ioo_A	SF11-RNAS	196	Nicotiana alata	SP	4087		1cfy_A	COFILI	143	Saccharomyces cerevisiae	NSP	4932
1iox_A	Betacelluli	50	Homo sapiens	SP	9606		1cfz_A	HYDROGENASE 2 MATURATION PROTEAS	162	Escherichia coli	NSP	562
1ipj_A	BETA-CONGLYCININ, BETA CHAI	416	Glycine max	SP	3847		1cg2_A	CARBOXYPEPTIDASE G	393	Pseudomonas sp.	NSP	312
1iqd_A	HUMAN MONOCLONAL BO2C11 FAB LIGHT CHAI	211	Homo sapiens	SP	9606		1cg5_A	PROTEIN (HEMOGLOBIN	141	Dasyatis akajei	NSP	31902
1iqd_B	HUMAN MONOCLONAL BO2C11 FAB HEAVY CHAI	215	Homo sapiens	SP	9606		1cg5_B	PROTEIN (HEMOGLOBIN	141	Dasyatis akajei	NSP	31902
1iqq_A	S3-RNas	200	Pyrus pyrifolia	SP	3767		1cg7_A	PROTEIN (NON HISTONE PROTEIN 6 A	93	Saccharomyces cerevisiae	NSP	4932
1iqw_H	ANTIBODY M-HFE7A, HEAVY CHAI	230	Mus musculus	SP	10090		1cgm_E	CUCUMBER GREEN MOTTLE MOSAIC VIRU	161	Cucumber green mottle mosaic virus	NSP	12235
1irh_A	tissue factor pathway inhibito	61	Homo sapiens	SP	9606		1cgn_A	CYTOCHROME	127	Achromobacter xylosoxidans	NSP	85698
1irl_A	INTERLEUKIN-	133	Homo sapiens	SP	9606		1cgo_A	CYTOCHROME	127	Alcaligenes faecalis	NSP	512
1irp_A	INTERLEUKIN-1 RECEPTOR ANTAGONIS	153	Homo sapiens	SP	9606		1cgt_A	CYCLODEXTRIN GLYCOSYL-TRANSFERAS	684	Bacillus circulans	NSP	1397
1isf_A	bone marrow stromal cell antigen	265	Homo sapiens	SP	9606		1ch4_A	MODULE-SUBSTITUTED CHIMERA HEMOGLOBIN BETA-A	146	Homo sapiens	NSP	9606
1ito_A	Cathepsin	256	Bos taurus	SP	9913		1chc_A	EQUINE HERPES VIRUS-1 RING DOMAI	68	Equid herpesvirus 1	NSP	10326
1itq_A	RENAL DIPEPTIDAS	369	Homo sapiens	SP	9606		1chh_A	CYTOCHROME	108	Saccharomyces cerevisiae	NSP	4932
1itv_A	MMP	195	Homo sapiens	SP	9606		1chk_A	CHITOSANAS	238	Streptomyces sp.	NSP	69019
1ivm_A	lysozyme	130	Mus musculus	SP	10090		1chl_A	CHLOROTOXI	36	Leiurus quinquestriatus	NSP	6883
1ivo_C	Epidermal growth facto	53	Homo sapiens	SP	9606		1chm_A	CREATINE AMIDINOHYDROLAS	401	Pseudomonas putida	NSP	303
1ivy_A	HUMAN PROTECTIVE PROTEI	452	Homo sapiens	SP	9606		1chu_A	PROTEIN (L-ASPARTATE OXIDASE	540	Escherichia coli	NSP	562
1ixx_A	COAGULATION FACTORS IX/X-BINDING PROTEI	129	Trimeresurus flavoviridis	SP	88087		1chv_S	PROTEIN (CARDIOTOXIN ANALOGUE V	60	Naja atra	NSP	8656
1iyt_A	Alzheimer's disease amyloi	42	Homo sapiens	SP	9606		1ci0_A	PROTEIN (PNP OXIDASE	228	Saccharomyces cerevisiae	NSP	4932
1iza_B	INSULI	30	Sus scrofa	SP	9823		1ci1_A	PROTEIN (TRIOSEPHOSPHATE ISOMERASE	251	Trypanosoma cruzi	NSP	5693
1j0t_A	MOLT-INHIBITING HORMON	78	Marsupenaeus japonicus	SP	27405		1ci3_M	PROTEIN (CYTOCHROME F	249	Phormidium laminosum	NSP	32059
1j19_B	16-mer peptide from Intercellular adhesion m	16	Mus musculus	SP	10090		1ci4_A	PROTEIN (BARRIER-TO-AUTOINTEGRATION FACTOR (	89	Homo sapiens	NSP	9606
1j34_C	Coagulation factor I	46	Bos taurus	SP	9913		1ci6_A	TRANSCRIPTION FACTOR ATF-	63	Homo sapiens	NSP	9606
1j36_A	angiotensin converting enzym	607	Drosophila melanogaster	SP	7227		1ci6_B	TRANSCRIPTION FACTOR C/EBP BET	63	Mus musculus	NSP	10090
1j4n_A	AQUAPORIN	271	Bos taurus	SP	9913		1ci7_A	PROTEIN (THYMIDYLATE SYNTHASE	297	Pneumocystis carinii	NSP	4754
1j5b_A	Antifreeze protein type 1 analogu	38	Pseudopleuronectes americanus	SP	8265		1ci8_A	PROTEIN (CARBOXYLESTERASE	392	Burkholderia gladioli	NSP	28095
1j5q_A	Major capsid protein	437	Paramecium bursaria Chlorella virus 1	SP	10506		1cia_A	CHLORAMPHENICOL ACETYLTRANSFERAS	213	Escherichia coli	NSP	562
1j71_A	Aspartic proteinas	334	Candida tropicalis	SP	5482		1cii_A	COLICIN I	602	Escherichia coli	NSP	562
1j78_A	vitamin D binding protei	458	Homo sapiens	SP	9606		1cit_A	PROTEIN (ORPHAN NUCLEAR RECEPTOR NGFI-B	89	Rattus norvegicus	NSP	10116
1j7m_A	MATRIX METALLOPROTEINASE	72	Homo sapiens	SP	9606		1civ_A	NADP-MALATE DEHYDROGENAS	385	Flaveria bidentis	NSP	4224
1j7v_R	INTERLEUKIN-10 RECEPTOR ALPHA CHAI	214	Homo sapiens	SP	9606		1ciy_A	CRYIA(A	590	Bacillus thuringiensis	NSP	1428
1j7x_A	INTERPHOTORECEPTOR RETINOID-BINDING PROTEI	302	Xenopus laevis	SP	8355		1cja_A	PROTEIN (ACTIN-FRAGMIN KINASE	342	Physarum polycephalum	NSP	5791
1j7z_A	RIBONUCLEASE PANCREATI	16	Bos taurus	SP	9913		1cjc_A	PROTEIN (ADRENODOXIN REDUCTASE	460	Bos taurus	NSP	9913
1j8e_A	LOW-DENSITY LIPOPROTEIN RECEPTOR-RELATED PRO	44	Homo sapiens	SP	9606		1cjf_A	PROTEIN (HUMAN PLATELET PROFILIN	139	Homo sapiens	NSP	9606
1j8h_E	T-CELL RECEPTOR BETA CHAI	246	Homo sapiens	SP	9606		1cjm_A	PROTEIN (ARYL SULFOTRANSFERASE	295	Homo sapiens	NSP	9606
1j8i_A	Lymphotacti	93	Homo sapiens	SP	9606		1cjs_A	50S RIBOSOMAL PROTEIN L1	219	Methanocaldococcus jannaschii	NSP	2190
1j8k_A	FIBRONECTI	94	Homo sapiens	SP	9606		1cjx_A	4-HYDROXYPHENYLPYRUVATE DIOXYGENAS	357	Pseudomonas fluorescens	NSP	294
1ja3_A	MHC class I recognition receptor Ly49	127	Mus musculus	SP	10090		1cjy_A	PROTEIN (CYTOSOLIC PHOSPHOLIPASE A2	749	Homo sapiens	NSP	9606
1jau_A	TRANSMEMBRANE GLYCOPROTEIN (GP41	20	Human immunodeficiency virus 1	SP	11676		1ck1_A	PROTEIN (ENTEROTOXIN TYPE C-3	239	Staphylococcus aureus	NSP	1280
1jb3_A	Agri	131	Gallus Gallus	SP	9031		1cke_A	PROTEIN (CYTIDINE MONOPHOSPHATE KINASE	227	Escherichia coli	NSP	562
1jbi_A	cochli	100	Homo sapiens	SP	9606		1cki_A	CASEIN KINASE I DELT	317	Rattus norvegicus	NSP	10116
1jbj_A	CD3 Epsilon and gamma Ectodomain Fragment Co	186	Mus musculus	SP	10090		1ckk_B	PROTEIN (RAT CA2+/CALMODULIN DEPENDENT PROTE	26	Rattus norvegicus	NSP	10116
1jc9_A	techylectin-5	269	Tachypleus tridentatus	SP	6853		1ckm_A	MRNA CAPPING ENZYM	330	Paramecium bursaria Chlorella virus 1	NSP	10506
1jco_B	Insulin B chai	30	Homo sapiens	SP	9606		1cks_A	CYCLIN-DEPENDENT KINASE SUBUNIT, TYPE	79	Homo sapiens	NSP	9606
1jcz_A	CARBONIC ANHYDRASE XI	263	Homo sapiens	SP	9606		1ckv_A	PROTEIN (PROTEIN B	141	Escherichia coli	NSP	562
1jek_A	ENV POLYPROTEIN	42	Visna/maedi virus	SP	11741		1cl0_A	THIOREDOXIN REDUCTAS	320	Escherichia coli	NSP	562
1jek_B	ENV POLYPROTEIN	36	Visna/maedi virus	SP	11741		1cl4_A	PROTEIN (GAG POLYPROTEIN	60	Mason-Pfizer monkey virus	NSP	11855
1jer_A	CUCUMBER STELLACYANI	138	Cucumis sativus	SP	3659		1cl5_A	PROTEIN (PHOSPHOLIPASE A2	121	Daboia russellii pulchella	NSP	97228
1jfm_A	retinoic acid early transcript bet	174	Mus musculus	SP	10090		1cld_A	CD2-LAC	61	Kluyveromyces lactis	NSP	28985
1jfn_A	APOLIPOPROTEIN A, KIV-T	119	Homo sapiens	SP	9606		1clf_A	FERREDOXI	55	Clostridium pasteurianum	NSP	1501
1jfq_H	ANTIGEN-BINDING FRAGMENT OF ANTI-PHENYLARSON	222	Mus musculus	SP	10090		1clh_A	CYCLOPHILI	166	Escherichia coli	NSP	562
1jfq_L	ANTIGEN-BINDING FRAGMENT OF ANTI-PHENYLARSON	215	Mus musculus	SP	10090		1cli_A	PROTEIN (PHOSPHORIBOSYL-AMINOIMIDAZOLE SYNTH	345	Escherichia coli	NSP	562
1jgk_A	CANDOXI	66	Bungarus candidus	SP	92438		1clk_A	XYLOSE ISOMERAS	387	Streptomyces diastaticus	NSP	1956
1jgl_H	Ig gamma-1-chai	218	Mus musculus	SP	10090		1clm_A	CALMODULI	148	Paramecium tetraurelia	NSP	5888
1jgu_L	Antibody Light Chai	220	Mus musculus	SP	10090		1clv_A	PROTEIN (ALPHA-AMYLASE	471	Tenebrio molitor	NSP	7067
1jgv_H	Antibody Heavy Chai	218	Mus musculus	SP	10090		1clv_I	PROTEIN (ALPHA-AMYLASE INHIBITOR	32	Amaranthus Hypochondriacus	NSP	28502
1jhl_H	IGG1-KAPPA D11.15 FV (HEAVY CHAIN	116	Mus musculus	SP	10090		1cm0_B	P300/CBP ASSOCIATING FACTO	168	Homo sapiens	NSP	9606
1jhl_L	IGG1-KAPPA D11.15 FV (LIGHT CHAIN	108	Mus musculus	SP	10090		1cm2_A	HISTIDINE-CONTAINING PROTEI	85	Escherichia coli	NSP	562
1jhn_A	calnexi	424	Canis lupus familiaris	SP	9615		1cm5_A	PROTEIN (PYRUVATE FORMATE-LYASE	759	Escherichia coli	NSP	562
1jjo_A	NEUROSERPI	40	Mus musculus	SP	10090		1cm7_A	PROTEIN (3-ISOPROPYLMALATE DEHYDROGENASE	363	Escherichia coli	NSP	562
1jjo_C	NEUROSERPI	261	Mus musculus	SP	10090		1cm8_A	PHOSPHORYLATED MAP KINASE P38-GAMM	367	Homo sapiens	NSP	9606
1jjo_E	NEUROSERPI	33	Mus musculus	SP	10090		1cma_A	PROTEIN (MET REPRESSOR	104	Escherichia coli	NSP	562
1jli_A	INTERLEUKIN	112	Homo sapiens	SP	9606		1cmk_I	cAMP-dependent protein kinase inhibitor, alp	22	Homo sapiens	NSP	9606
1jma_A	GLYCOPROTEIN	290	Homo sapiens	SP	9606		1cmr_A	CHARYBDOTOXIN, ALPHA CHIMER	31	Leiurus quinquestriatus	NSP	6883
1jmj_A	HEPARIN COFACTOR I	480	Homo sapiens	SP	9606		1cmv_A	HUMAN CYTOMEGALOVIRUS PROTEAS	256	Human herpesvirus 5	NSP	10359
1jmp_A	viscotoxin	46	Viscum album	SP	3972		1cmx_A	PROTEIN (UBIQUITIN YUH1-UBAL	235	Saccharomyces cerevisiae	NSP	4932
1jn6_B	monoclonal anti-estradiol 10G6D6 immunoglobu	218	Mus musculus	SP	10090		1cmz_A	PROTEIN (GAIP (G-ALPHA INTERACTING) PROTEIN	152	Homo sapiens	NSP	9606
1jnd_A	Imaginal disc growth factor-	420	Drosophila melanogaster	SP	7227		1cn3_F	FRAGMENT OF COAT PROTEIN VP	29	Mus musculus polyomavirus 1	NSP	1891730
1jnf_A	serotransferri	676	Oryctolagus cuniculus	SP	9986		1cne_A	NITRATE REDUCTAS	270	Zea mays	NSP	4577
1jnh_A	MONOCLONAL ANTI-ESTRADIOL 10G6D6 IMMUNOGLOBU	212	Mus musculus	SP	10090		1cnn_A	OMEGA-CONOTOXIN MVII	27	Conus Magus	NSP	6492
1jnl_H	monoclonal anti-estradiol 17E12E5 immunoglob	216	Mus musculus	SP	10090		1cno_A	CYTOCHROME C55	87	Marinobacter hydrocarbonoclasticus	NSP	2743
1jnl_L	monoclonal anti-estradiol 17E12E5 immunoglob	211	Mus musculus	SP	10090		1cnt_1	CILIARY NEUROTROPHIC FACTO	187	Homo sapiens	NSP	9606
1jp5_A	single-chain Fv fragment 169	247	Mus musculus	SP	10090		1cnz_A	PROTEIN (3-ISOPROPYLMALATE DEHYDROGENASE	363	Salmonella typhimurium	NSP	90371
1jpc_A	AGGLUTINI	109	Galanthus nivalis	SP	4670		1co4_A	PROTEIN (ACTIVATOR OF METALLOTHIONEIN 1	42	Candida Glabrata	NSP	5478
1jps_H	immunoglobulin Fab D3H44, heavy chai	225	Homo sapiens	SP	9606		1co6_A	PROTEIN (CYTOCHROME C2	107	Blastochloris viridis	NSP	1079
1jpy_A	interleukin 17	137	Homo sapiens	SP	9606		1coj_A	PROTEIN (SUPEROXIDE DISMUTASE	212	Aquifex pyrophilus	NSP	2714
1jqg_A	carboxypeptidase	433	Helicoverpa armigera	SP	29058		1col_A	COLICIN	204	Escherichia coli	NSP	562
1jqp_A	dipeptidyl peptidase	438	Rattus norvegicus	SP	10116		1com_A	CHORISMATE MUTAS	127	Bacillus subtilis	NSP	1423
1jr8_A	Erv2 PROTEIN, mitochondria	117	Saccharomyces cerevisiae	SP	4932		1cop_D	CRO REPRESSO	66	Enterobacteria phage lambda	NSP	10710
1jrf_A	SUBGROUP A ROUS SARCOMA VIRUS RECEPTORS PG80	47	Coturnix japonica	SP	93934		1cor_A	CYTOCHROME C55	82	Pseudomonas stutzeri	NSP	316
1jrh_H	ANTIBODY A	219	Mus musculus	SP	10090		1cot_A	CYTOCHROME C	129	Paracoccus denitrificans	NSP	266
1jrh_L	ANTIBODY A	213	Mus musculus	SP	10090		1cov_1	COXSACKIEVIRUS COAT PROTEI	281	Human coxsackievirus B3	NSP	12072
1jrr_P	PLASMINOGEN ACTIVATOR INHIBITOR-	15	Homo sapiens	SP	9606		1cov_2	COXSACKIEVIRUS COAT PROTEI	263	Human coxsackievirus B3	NSP	12072
1js8_A	Hemocyani	394	Octopus dofleini	SP	267067		1cov_3	COXSACKIEVIRUS COAT PROTEI	238	Human coxsackievirus B3	NSP	12072
1jsd_A	HAEMAGGLUTININ (HA1 CHAIN)	319	Influenza A virus	SP	11320		1cov_4	COXSACKIEVIRUS COAT PROTEI	68	Human coxsackievirus B3	NSP	12072
1jsd_B	HAEMAGGLUTININ (HA2 CHAIN)	176	Influenza A virus	SP	11320		1coy_A	CHOLESTEROL OXIDAS	507	Brevibacterium sterolicum	NSP	1702
1jsm_A	HAEMAGGLUTININ (HA1 CHAIN	325	Influenza A virus	SP	11320		1coz_A	PROTEIN (GLYCEROL-3-PHOSPHATE CYTIDYLYLTRANS	129	Bacillus subtilis	NSP	1423
1jto_A	Vh Single-Domain Antibod	148	Camelus dromedarius	SP	9838		1cp2_A	NITROGENASE IRON PROTEI	269	Clostridium pasteurianum	NSP	1501
1jtz_X	TUMOR NECROSIS FACTOR LIGAND SUPERFAMILY MEM	171	Mus musculus	SP	10090		1cp3_A	APOPAI	277	Homo sapiens	NSP	9606
1ju2_A	hydroxynitrile lyas	536	Prunus dulcis	SP	3755		1cp7_A	AMINOPEPTIDAS	284	Streptomyces griseus	NSP	1911
1jv5_A	Ig kappa chain precursor V regio	107	Homo sapiens	SP	9606		1cp9_A	PENICILLIN AMIDOHYDROLAS	205	Providencia rettgeri	NSP	587
1jv5_B	Ig chain heavy chain precursor V regio	117	Homo sapiens	SP	9606		1cp9_B	PENICILLIN AMIDOHYDROLAS	553	Providencia rettgeri	NSP	587
1jvk_A	IMMUNOGLOBULIN LAMBDA LIGHT CHAI	216	Homo sapiens	SP	9606		1cpc_A	C-PHYCOCYANIN (ALPHA SUBUNIT	162	Fremyella diplosiphon	NSP	1197
1jvw_A	MACROPHAGE INFECTIVITY POTENTIATO	167	Trypanosoma cruzi	SP	5693		1cpc_B	C-PHYCOCYANIN (BETA SUBUNIT	172	Fremyella diplosiphon	NSP	1197
1jw1_A	LACTOFERRI	689	Capra hircus	SP	9925		1cpm_A	CIRCULARLY PERMUTE	214	Paenibacillus macerans	NSP	44252
1jxc_A	Putative trypsin inhibitor ATTI-	68	Arabidopsis thaliana	SP	3702		1cpq_A	CYTOCHROME C	129	Rhodobacter capsulatus	NSP	1061
1jy5_A	CalsepRR	212	Calystegia sepium	SP	47519		1cpt_A	CYTOCHROME P450-TER	428	Pseudomonas sp.	NSP	306
1jza_A	NEUROTOXIN	66	Centruroides sculpturatus	SP	218467		1cpz_A	PROTEIN (COPZ	68	Enterococcus hirae	NSP	1354
1jzu_A	lipocalin Q8	157	Coturnix coturnix	SP	9091		1cq4_A	PROTEIN (SERINE PROTEINASE INHIBITOR 2	47	Hordeum vulgare	NSP	4513
1k09_A	Core Module	26	Bos taurus	SP	9913		1cqa_A	PROFILI	133	Betula pendula	NSP	3505
1k19_A	Chemosensory Protein CSP	112	Mamestra brassicae	SP	55057		1cqg_A	THIOREDOXI	105	Homo sapiens	NSP	9606
1k2a_A	eosinophil-derived neurotoxi	136	Homo sapiens	SP	9606		1cqm_A	RIBOSOMAL PROTEIN S	101	Thermus thermophilus	NSP	274
1k36_A	Epireguli	46	Homo sapiens	SP	9606		1cqt_I	POU DOMAIN, CLASS 2, ASSOCIATING FACTOR	44	Homo sapiens	NSP	9606
1k3i_A	Galactose Oxidase Precurso	656	Fusarium sp.	SP	29916		1cqx_A	FLAVOHEMOPROTEI	403	Cupriavidus necator	NSP	106590
1k3m_A	INSULI	21	Homo sapiens	SP	9606		1cqz_A	EPOXIDE HYDROLAS	554	Mus musculus	NSP	10090
1k4c_A	antibody Fab fragment heavy chai	219	Mus musculus	SP	10090		1cr5_A	SEC18P (RESIDUES 22 - 210	189	Saccharomyces cerevisiae	NSP	4932
1k4y_A	LIVER CARBOXYLESTERAS	534	Oryctolagus cuniculus	SP	9986		1crc_A	CYTOCHROME	105	Equus caballus	NSP	9796
1k5c_A	ENDOPOLYGALACTURONAS	335	Chondrostereum purpureum	SP	58369		1crk_A	CREATINE KINAS	380	Gallus gallus	NSP	9031
1k6q_H	immunoglobulin Fab D3, heavy chai	216	Mus musculus	SP	10090		1crw_G	D-GLYCERALDEHYDE-3-PHOSPHATE-DEHYDROGENAS	333	Palinurus versicolor	NSP	150436
1k7b_A	SUBGROUP A ROUS SARCOMA VIRUS RECEPTOR PG800	47	Coturnix coturnix	SP	9091		1cs1_A	PROTEIN (CYSTATHIONINE GAMMA-SYNTHASE	386	Escherichia coli	NSP	562
1k7t_A	agglutinin isolectin	186	Triticum aestivum	SP	4565		1cs4_A	TYPE V ADENYLATE CYCLAS	225	Canis lupus familiaris	NSP	9615
1k8d_A	QA-2 antige	274	Mus musculus	SP	10090		1csc_A	CITRATE SYNTHAS	433	Gallus gallus	NSP	9031
1k8i_A	MHC class II H2-M alpha chai	191	Mus musculus	SP	10090		1csm_A	CHORISMATE MUTAS	256	Saccharomyces cerevisiae	NSP	4932
1k8i_B	MHC class II H2-M beta 2 chai	191	Mus musculus	SP	10090		1csn_A	CASEIN KINASE-	298	Schizosaccharomyces pombe	NSP	4896
1k8q_A	Triacylglycerol lipase, gastri	377	Canis lupus familiaris	SP	9615		1cso_E	PROTEINASE	185	Streptomyces griseus	NSP	1911
1k9o_I	ALASERPI	378	Manduca sexta	SP	7130		1csp_A	COLD SHOCK PROTEIN B(CSPB	67	Bacillus subtilis	NSP	1423
1kb5_A	KB5-C20 T-CELL ANTIGEN RECEPTO	115	Mus musculus	SP	10090		1csy_A	SYK PROTEIN TYROSINE KINAS	112	Homo sapiens	NSP	9606
1kb5_B	KB5-C20 T-CELL ANTIGEN RECEPTO	117	Mus musculus	SP	10090		1ct9_A	ASPARAGINE SYNTHETASE	553	Escherichia coli	NSP	562
1kb5_H	ANTIBODY DESIRE-	219	Mus musculus	SP	10090		1cta_A	TROPONIN C SITE III - SITE III HOMODIME	36	Gallus gallus	NSP	9031
1kba_A	KAPPA-BUNGAROTOXI	66	Bungarus multicinctus	SP	8616		1cti_A	TRYPSIN INHIBITO	29	Cucurbita maxima	NSP	3661
1kbp_A	PURPLE ACID PHOSPHATAS	432	Phaseolus vulgaris	SP	3885		1cts_A	CITRATE SYNTHAS	437	Sus scrofa	NSP	9823
1kc5_H	PC287 Immunoglobuli	217	Mus musculus	SP	10090		1ctx_A	ALPHA-COBRATOXI	71	Naja siamensis	NSP	84476
1kcg_C	ULBP3 protei	178	Homo sapiens	SP	9606		1cuk_A	RUVA PROTEI	203	Escherichia coli	NSP	562
1kcp_A	KAPPA-CONOTOXIN PVII	28	Conus purpurascens	SP	41690		1cuo_A	PROTEIN (AZURIN ISO-2	129	Methylomonas sp. J	NSP	32038
1kcr_H	PC283 IMMUNOGLOBULI	218	Mus musculus	SP	10090		1cv8_A	STAPHOPAI	174	Staphylococcus aureus	NSP	1280
1kcr_L	PC283 IMMUNOGLOBULI	213	Mus musculus	SP	10090		1cvj_A	POLYADENYLATE BINDING PROTEIN	190	Homo sapiens	NSP	9606
1kcs_H	PC282 IMMUNOGLOBULI	217	Mus musculus	SP	10090		1cvl_A	TRIACYLGLYCEROL HYDROLAS	319	Chromobacterium viscosum	NSP	42739
1kcs_L	PC282 IMMUNOGLOBULI	214	Mus musculus	SP	10090		1cvr_A	GINGIPAIN	435	Porphyromonas gingivalis	NSP	837
1kd7_A	TUMOR NECROSIS FACTOR LIGAND SUPERFAMILY MEM	164	Homo sapiens	SP	9606		1cw0_A	PROTEIN (DNA MISMATCH ENDONUCLEASE	155	Escherichia coli	NSP	562
1kdg_A	cellobiose dehydrogenas	546	Phanerochaete chrysosporium	SP	5306		1cw6_A	TYPE IIA BACTERIOCIN LEUCOCIN	37	Leuconostoc gelidum	NSP	1244
1kdq_A	CHYMOTRYPSIN B, B CHAI	131	Rattus norvegicus	SP	10116		1cwp_A	Coat protei	190	Cowpea chlorotic mottle virus	NSP	12303
1kdq_B	CHYMOTRYPSIN B, C CHAI	99	Rattus norvegicus	SP	10116		1cwr_A	PROTEIN (M-PHASE INDUCER PHOSPHATASE 2 (CDC2	211	Homo sapiens	NSP	9606
1keg_H	Anti-(6-4) photoproduct antibody 64M-2 Fab (	220	Mus musculus	SP	10090		1cwv_A	INVASI	492	Yersinia pseudotuberculosis	NSP	633
1kel_H	28B4 FA	218	Mus musculus	SP	10090		1cwx_A	HEPATITIS C VIRUS CAPSID PROTEI	44	Hepatitis C virus	NSP	11103
1ken_H	influenza virus infectivity neutralizing ant	221	Mus musculus	SP	10090		1cwy_A	AMYLOMALTAS	500	Thermus aquaticus	NSP	271
1ken_L	influenza virus infectivity neutralizing ant	213	Mus musculus	SP	10090		1cx0_A	U1A PROTEI	95	Hepatitis delta virus	NSP	12475
1kfa_H	monoclonal antibody heavy chai	221	Homo sapiens	SP	9606		1cx1_A	ENDOGLUCANASE	153	Cellulomonas fimi	NSP	1708
1kfa_L	monoclonal antibody light chai	217	Homo sapiens	SP	9606		1cx4_A	CAMP-DEPENDENT PROTEIN KINASE REGULATORY SUB	305	Rattus norvegicus	NSP	10116
1kg1_A	Necrosis Inducing Protein	60	Rhynchosporium secalis	SP	38038		1cxa_A	CYTOCHROME C	124	Rhodobacter sphaeroides	NSP	1063
1kgc_D	T-cell receptor alpha chai	206	Homo sapiens	SP	9606		1cxn_A	CARDIOTOXIN GAMM	60	Naja nigricollis	NSP	8654
1kgm_A	SERINE PROTEASE INHIBITOR	35	Schistocerca gregaria	SP	7010		1cxx_A	CYSTEINE AND GLYCINE-RICH PROTEIN CRP	113	Coturnix japonica	NSP	93934
1kig_H	FACTOR X	241	Bos taurus	SP	9913		1cxy_A	CYTOCHROME B	90	Ectothiorhodospira shaposhnikovii	NSP	1054
1kig_L	FACTOR X	51	Bos taurus	SP	9913		1cxz_B	PROTEIN (PKN	86	Homo sapiens	NSP	9606
1kio_A	SERINE PROTEASE INHIBITOR	35	Schistocerca gregaria	SP	7010		1cy0_A	DNA TOPOISOMERASE	599	Escherichia coli K12	NSP	83333
1kj0_A	SERINE PROTEASE INHIBITOR	35	Schistocerca gregaria	SP	7010		1cyc_A	FERROCYTOCHROME	103	Katsuwonus pelamis	NSP	8226
1kj1_A	lectin	109	Allium sativum	SP	4682		1cyd_A	CARBONYL REDUCTAS	244	Mus musculus	NSP	10090
1kj1_D	lectin I	109	Allium sativum	SP	4682		1cyg_A	CYCLODEXTRIN GLUCANOTRANSFERAS	680	Geobacillus stearothermophilus	NSP	1422
1kj6_A	Beta-defensin	45	Homo sapiens	SP	9606		1cyi_A	CYTOCHROME C	90	Chlamydomonas reinhardtii	NSP	3055
1kjm_A	RT1 class I histocompatibility antigen, AA a	285	Rattus norvegicus	SP	10116		1cyu_A	CYSTATIN	98	Homo sapiens	NSP	9606
1kjm_B	beta-2-Microglobuli	100	Rattus norvegicus	SP	10116		1cz3_A	DIHYDROFOLATE REDUCTAS	168	Thermotoga maritima	NSP	2336
1kjv_A	Mature alpha chain of major histocompatibili	284	Rattus norvegicus	SP	10116		1cz4_A	VCP-LIKE ATPAS	185	Thermoplasma acidophilum	NSP	2303
1kkt_A	Mannosyl-oligosaccharide alpha-1,2-mannosida	511	Penicillium citrinum	SP	5077		1cz6_A	PROTEIN (ANDROCTONIN	25	Androctonus australis	NSP	6858
1kma_A	DIPETALI	55	Dipetalogaster maximus	SP	72496		1cza_N	HEXOKINASE TYPE	917	Homo sapiens	NSP	9606
1kmx_A	vascular endothelial growth facto	55	Homo sapiens	SP	9606		1czd_A	DNA POLYMERASE ACCESSORY PROTEIN G4	228	Enterobacteria phage T4	NSP	10665
1kn2_H	IG ANTIBODY D2.3 (HEAVY CHAIN	222	Mus musculus	SP	10090		1czh_A	FLAVODOXI	169	Synechococcus elongatus	NSP	1140
1kn6_A	Prohormone Convertase	90	Mus musculus	SP	10090		1czp_A	FERREDOXIN	98	Nostoc sp.	NSP	1168
1kno_A	IGG2A FAB FRAGMENT CNJ20	214	Mus musculus	SP	10090		1d02_A	TYPE II RESTRICTION ENZYME MUN	202	Mycoplasma	NSP	2093
1kno_B	IGG2A FAB FRAGMENT CNJ20	220	Mus musculus	SP	10090		1d06_A	nitrogen fixation regulatory protein fix	130	Sinorhizobium meliloti	NSP	382
1knt_A	COLLAGEN TYPE V	58	Homo sapiens	SP	9606		1d09_B	ASPARTATE CARBAMOYLTRANSFERASE REGULATORY CH	153	Escherichia coli	NSP	562
1kp6_A	PROTEIN (TOXIN	79	Ustilago maydis	SP	5270		1d0c_A	BOVINE ENDOTHELIAL NITRIC OXIDE SYNTHASE HEM	444	Bos taurus	NSP	9913
1kpt_A	KP4 TOXI	105	Ustilago maydis	SP	5270		1d0d_A	ANTICOAGULANT PROTEI	60	Ornithodoros moubata	NSP	6938
1kqr_A	VP	179	Rhesus rotavirus	SP	10969		1d0k_A	35KD SOLUBLE LYTIC TRANSGLYCOSYLAS	322	Escherichia coli	NSP	562
1ks4_A	Endoglucanase	223	Aspergillus niger	SP	5061		1d0q_A	DNA PRIMAS	103	Geobacillus stearothermophilus	NSP	1422
1ks6_A	TRANSFORMING GROWTH FACTOR BETA TYPE II RECE	107	Gallus Gallus	SP	9031		1d0s_A	NICOTINATE MONONUCLEOTIDE:5,6-DIMETHYLBENZIM	356	Salmonella typhimurium	NSP	90371
1ks8_A	Endo-b-1,4-glucanas	433	Nasutitermes takasagoensis	SP	62960		1d1d_A	PROTEIN (CAPSID PROTEIN	262	Rous sarcoma virus	NSP	11886
1ksq_A	LATENT TRANSFORMING GROWTH FACTOR BETA BINDI	75	Homo sapiens	SP	9606		1d1h_A	HANATOXIN TYPE	35	Grammostola rosea	NSP	432528
1ktb_A	alpha-N-acetylgalactosaminidas	405	Gallus Gallus	SP	9031		1d1j_A	PROFILIN I	139	Homo sapiens	NSP	9606
1ktk_E	T-cell receptor beta chai	247	Homo sapiens	SP	9606		1d1n_A	INITIATION FACTOR	99	Geobacillus stearothermophilus	NSP	1422
1ktr_H	Anti-his tag antibody 3d5 variable heavy cha	114	Mus musculus	SP	10090		1d1q_A	TYROSINE PHOSPHATASE (E.C.3.1.3.48	161	Saccharomyces cerevisiae	NSP	4932
1ktr_L	Anti-his tag antibody 3d5 variable light cha	116	Mus musculus	SP	10090		1d1r_A	HYPOTHETICAL 11.4 KD PROTEIN YCIH IN PYRF-OS	116	Escherichia coli	NSP	562
1ktz_A	TRANSFORMING GROWTH FACTOR BETA	112	Homo sapiens	SP	9606		1d2d_A	TRNA SYNTHETAS	59	Cricetulus griseus	NSP	10029
1ktz_B	TGF-beta Type II Recepto	122	Homo sapiens	SP	9606		1d2f_A	MALY PROTEI	390	Escherichia coli	NSP	562
1ku8_A	JACALIN ALPHA CHAIN	133	Artocarpus heterophyllus	SP	3489		1d2i_A	PROTEIN (RESTRICTION ENDONUCLEASE BGLII	223	Bacillus subtilis	NSP	1423
1ku8_B	JACALIN BETA CHAIN	18	Artocarpus heterophyllus	SP	3489		1d2m_A	EXCINUCLEASE ABC SUBUNIT	665	Thermus thermophilus	NSP	300852
1kuf_A	metalloproteinas	203	Protobothrops mucrosquamatus	SP	103944		1d2p_A	COLLAGEN ADHESI	373	Staphylococcus aureus	NSP	1280
1kv4_A	morici	42	Bombyx mori	SP	7091		1d2t_A	ACID PHOSPHATAS	231	Escherichia blattae	NSP	563
1kvd_A	SMK TOXI	63	Pichia farinosa	SP	4920		1d2z_B	DEATH DOMAIN OF TUB	153	Drosophila melanogaster	NSP	7227
1kvd_B	SMK TOXI	77	Pichia farinosa	SP	4920		1d3i_1	PROTEIN (RHINOVIRUS 14 COAT PROTEIN VP1	289	Human rhinovirus sp.	NSP	169066
1kvz_A	RC-RNase	107	Rana catesbeiana	SP	8400		1d3i_2	PROTEIN (RHINOVIRUS 14 COAT PROTEIN VP2	262	Human rhinovirus sp.	NSP	169066
1kwm_A	Procarboxypeptidase	402	Homo sapiens	SP	9606		1d3i_3	PROTEIN (RHINOVIRUS 14 COAT PROTEIN VP3	236	Human rhinovirus sp.	NSP	169066
1kxf_A	SINDBIS VIRUS CAPSID PROTEI	264	Sindbis virus	SP	11034		1d3i_4	PROTEIN (RHINOVIRUS 14 COAT PROTEIN VP4	68	Human rhinovirus sp.	NSP	169066
1kxo_A	DigA1	184	Pieris brassicae	SP	7116		1d3v_A	PROTEIN (ARGINASE	323	Rattus norvegicus	NSP	10116
1kxq_E	antibody VHH fragment CABAMD	120	Camelus dromedarius	SP	9838		1d3y_A	DNA TOPOISOMERASE VI A SUBUNI	301	Methanocaldococcus jannaschii	NSP	2190
1kxt_B	IMMUNOGLOBULIN VHH FRAGMEN	127	Camelus dromedarius	SP	9838		1d4a_A	QUINONE REDUCTAS	273	Homo sapiens	NSP	9606
1kxv_C	CAMELID VHH DOMAIN CAB1	121	Camelus dromedarius	SP	9838		1d4b_A	HUMAN CELL DEATH-INDUCING EFFECTOR	122	Homo sapiens	NSP	9606
1kya_A	LACCAS	499	Trametes versicolor	SP	5325		1d4c_A	FLAVOCYTOCHROME C FUMARATE REDUCTAS	572	Shewanella oneidensis	NSP	70863
1kyn_A	cathepsin	235	Homo sapiens	SP	9606		1d4m_1	PROTEIN (COXSACKIEVIRUS A9	299	Human coxsackievirus A9	NSP	12067
1kzq_A	Major Surface Antigen P3	289	Toxoplasma gondii	SP	5811		1d4m_2	PROTEIN (COXSACKIEVIRUS A9	261	Human coxsackievirus A9	NSP	12067
1l2g_A	Glycoprotein	287	Human herpesvirus 5	SP	10298		1d4m_3	PROTEIN (COXSACKIEVIRUS A9	238	Human coxsackievirus A9	NSP	12067
1l3p_A	POLLEN ALLERGEN Phl p 5	102	Phleum pratense	SP	15957		1d4m_4	PROTEIN (COXSACKIEVIRUS A9	68	Human coxsackievirus A9	NSP	12067
1l3w_A	EP-cadheri	546	Xenopus laevis	SP	8355		1d4o_A	NADP(H) TRANSHYDROGENAS	184	Bos taurus	NSP	9913
1l4v_A	Sapeci	40	Sarcophaga peregrina	SP	7386		1d4x_A	C. ELEGANS ACTIN 1/	375	Caenorhabditis elegans	NSP	6239
1l5c_A	NEUROPHYSIN	92	Bos taurus	SP	9913		1d5a_A	PROTEIN (DNA POLYMERASE	733	Desulfurococcus sp. Tok	NSP	108142
1l6h_A	Non-Specific Lipid Transfer Protei	69	Oryza sativa	SP	4530		1d5c_A	RAB6 GTPAS	162	Plasmodium falciparum	NSP	5833
1l6j_A	Matrix metalloproteinase-	425	Homo sapiens	SP	9606		1d5m_C	ENTEROTOXIN TYPE	239	Staphylococcus aureus	NSP	1280
1l6l_A	Apolipoprotein A-I	77	Homo sapiens	SP	9606		1d5n_A	PROTEIN (MANGANESE SUPEROXIDE DISMUTASE	205	Escherichia coli	NSP	562
1l6z_A	biliary glycoprotein	216	Mus musculus	SP	10090		1d5r_A	PHOSPHOINOSITIDE PHOSPHOTASE PTE	324	Homo sapiens	NSP	9606
1l7t_H	anti-testosterone (heavy chain	221	Mus musculus	SP	10090		1d5v_A	S12 TRANSCRIPTION FACTOR (FKH-14	94	Homo sapiens	NSP	9606
1l7t_L	anti-testosterone (light chain	219	Mus musculus	SP	10090		1d5w_A	TRANSCRIPTIONAL REGULATORY PROTEIN FIX	126	Sinorhizobium meliloti	NSP	382
1l8j_A	Endothelial protein C recepto	193	Homo sapiens	SP	9606		1d5y_A	ROB TRANSCRIPTION FACTO	292	Escherichia coli	NSP	562
1l9l_A	Granulysi	74	Homo sapiens	SP	9606		1d66_A	PROTEIN (GAL4	66	Saccharomyces cerevisiae	NSP	4932
1l9x_A	gamma-glutamyl hydrolas	315	Homo sapiens	SP	9606		1d6g_A	cholecystokinin type a recepto	47	Homo sapiens	NSP	9606
1lbs_A	LIPASE	317	Candida antarctica	SP	34362		1d6j_A	ADENOSINE-5'PHOSPHOSULFATE KINAS	211	Penicillium chrysogenum	NSP	5076
1lcs_A	FELINE LEUKEMIA VIRUS RECEPTOR-BINDING DOMAI	211	Feline leukemia virus	SP	103916		1d6s_A	O-ACETYLSERINE SULFHYDRYLAS	322	Salmonella typhimurium	NSP	90371
1ld4_M	Spike glycoprotein E	439	Sindbis virus	SP	11034		1d6t_A	RIBONUCLEASE	117	Staphylococcus aureus	NSP	1280
1ld6_A	PANCREATIC TRYPSIN INHIBITO	58	Bos taurus	SP	9913		1d6u_A	COPPER AMINE OXIDAS	727	Escherichia coli	NSP	562
1ldp_H	MHC CLASS I H-2L	272	Mus musculus	SP	10090		1d7f_A	CYCLODEXTRIN GLUCANOTRANSFERAS	686	Bacillus sp.	NSP	1410
1le6_A	Group X Secretory Phospholipase A	123	Homo sapiens	SP	9606		1d7l_A	P-HYDROXYBENZOATE HYDROXYLAS	394	Pseudomonas aeruginosa	NSP	287
1lem_A	LECTI	181	Lens culinaris	SP	3864		1d7m_A	CORTEXILLIN	101	Dictyostelium discoideum	NSP	44689
1lem_B	LECTI	52	Lens culinaris	SP	3864		1d7n_A	PROTEIN (WASP VENOM PEPTIDE (MASTOPARAN)	15	Vespula lewisii	NSP	7452
1lg4_A	Prion-like protei	129	Homo sapiens	SP	9606		1d7q_A	TRANSLATION INITIATION FACTOR 1	143	Homo sapiens	NSP	9606
1lgy_A	TRIACYLGLYCEROL LIPAS	269	Rhizopus niveus	SP	4844		1d7r_A	PROTEIN (2,2-DIALKYLGLYCINE DECARBOXYLASE (P	433	Burkholderia cepacia	NSP	292
1li1_A	Collagen alpha 1(IV	229	Homo sapiens	SP	9606		1d7y_A	FERREDOXIN REDUCTAS	408	Pseudomonas sp.	NSP	307
1li1_C	Collagen alpha 2(IV	228	Homo sapiens	SP	9606		1d8b_A	SGS1 RECQ HELICAS	81	Saccharomyces cerevisiae	NSP	4932
1lil_A	LAMBDA III BENCE JONES PROTEIN CL	212	Homo sapiens	SP	9606		1d8h_A	mRNA TRIPHOSPHATASE CET	311	Saccharomyces cerevisiae	NSP	4932
1lir_A	LQ	37	Leiurus quinquestriatus hebraeus	SP	6884		1d8j_A	GENERAL TRANSCRIPTION FACTOR TFIIE-BET	81	Homo sapiens	NSP	9606
1lis_A	LYSI	136	Haliotis rufescens	SP	6454		1d8t_A	ELONGATION FACTOR T	393	Escherichia coli	NSP	562
1lit_A	LITHOSTATHIN	144	Homo sapiens	SP	9606		1d8t_C	THIOCILIN GE227	15	PLANOBISPORA ROSEA	NSP	35762
1ljv_A	PANCREATIC HORMON	37	Bos taurus	SP	9913		1d8u_A	NON-SYMBIOTIC HEMOGLOBI	166	Oryza sativa	NSP	4530
1ljy_A	MGP-4	361	Capra hircus	SP	9925		1d8w_A	L-RHAMNOSE ISOMERAS	426	Escherichia coli	NSP	562
1lk3_H	9D7 Heavy Chai	219	Rattus norvegicus	SP	10116		1d8y_A	DNA POLYMERASE	605	Escherichia coli	NSP	562
1lk3_L	9D7 Light Chai	210	Rattus norvegicus	SP	10116		1d9e_A	3-DEOXY-D-MANNO-OCTULOSONATE 8-PHOSPHATE SYN	284	Escherichia coli	NSP	562
1lk9_A	ALLIIN LYAS	448	Allium sativum	SP	4682		1d9n_A	METHYL-CPG-BINDING PROTEIN MBD	75	Homo sapiens	NSP	9606
1lki_A	LEUKEMIA INHIBITORY FACTO	180	Mus musculus	SP	10090		1d9q_A	FRUCTOSE-1,6-BISPHOSPHATAS	357	Pisum sativum	NSP	3888
1lkq_A	INSULI	21	Homo sapiens	SP	9606		1d9s_A	CYCLIN-DEPENDENT KINASE 4 INHIBITOR	136	Mus musculus	NSP	10090
1ll1_A	METCYANIN I	628	Limulus polyphemus	SP	6850		1d9v_A	PROTEIN (iron-utilization periplasmic protei	309	Haemophilus influenzae	NSP	727
1lln_A	Antiviral Protein	262	Phytolacca americana	SP	3527		1d9x_A	EXCINUCLEASE UVRABC COMPONENT UVR	658	Bacillus caldotenax	NSP	1395
1lmj_A	fibrillin	86	Homo sapiens	SP	9606		1d9y_A	PROTEIN (PERIPLASMIC IRON-BINDING PROTEIN	309	Neisseria gonorrhoeae	NSP	485
1lmk_A	ANTI-PHOSPHATIDYLINOSITOL SPECIFIC PHOSPHOLI	238	Mus musculus	SP	10090		1dab_A	P.69 PERTACTI	539	Bordetella pertussis	NSP	520
1lml_A	LEISHMANOLYSI	478	Leishmania major	SP	5664		1dao_A	D-AMINO ACID OXIDAS	347	Sus scrofa	NSP	9823
1ln8_A	Phospholipase A	119	Naja sagittifera	SP	195058		1dap_A	DIAMINOPIMELIC ACID DEHYDROGENAS	320	Corynebacterium glutamicum	NSP	1718
1lnl_A	hemocyani	408	Rapana thomasiana	SP	55521		1daq_A	ENDOGLUCANASE S	71	Clostridium thermocellum	NSP	1515
1lnu_B	H-2 class II histocompatibility antigen, A b	217	Mus musculus	SP	10090		1dar_A	ELONGATION FACTOR	691	Thermus thermophilus	NSP	300852
1lo0_X	If kappa light chai	219	Mus musculus	SP	10090		1dax_A	FERREDOXIN	64	Desulfovibrio africanus	NSP	873
1lo0_Y	Ig gamma 2a heavy chai	220	Mus musculus	SP	10090		1db3_A	GDP-MANNOSE 4,6-DEHYDRATAS	372	Escherichia coli	NSP	562
1lo4_H	Ig gamma 2a heavy chai	220	Mus musculus	SP	10090		1dbd_A	REGULATORY PROTEIN E	100	Bovine papillomavirus type 1	NSP	10559
1lo4_L	If kappa light chai	217	Mus musculus	SP	10090		1dbg_A	CHONDROITINASE	506	Pedobacter heparinus	NSP	984
1lp9_E	T-cell Receptor alpha chai	194	Mus musculus	SP	10090		1dbi_A	AK.1 SERINE PROTEAS	280	Bacillus sp. AK1	NSP	268807
1lp9_F	T-cell Receptor beta chai	238	Mus musculus	SP	10090		1dbp_A	D-RIBOSE-BINDING PROTEI	271	Escherichia coli	NSP	562
1lpa_B	LIPAS	449	Homo sapiens	SP	9606		1dbr_A	HYPOXANTHINE GUANINE XANTHINE PHOSPHORIBOSYL	231	Toxoplasma gondii	NSP	5811
1lpm_A	LIPAS	549	Candida rugosa	SP	5481		1dbt_A	OROTIDINE 5'-PHOSPHATE DECARBOXYLAS	239	Bacillus subtilis	NSP	1423
1lqh_A	INSECT TOXIN ALPH	65	Leiurus quinquestriatus hebraeus	SP	6884		1dbu_A	cysteinyl-tRNA(Pro) deacylas	158	Haemophilus influenzae	NSP	727
1lqs_L	INTERLEUKIN-10-LIKE PROTEIN	157	Human betaherpesvirus 5	SP	10359		1dbv_O	GLYCERALDEHYDE-3-PHOSPHATE DEHYDROGENAS	334	Geobacillus stearothermophilus	NSP	1422
1lqv_C	Vitamin-K dependent protein	33	Homo sapiens	SP	9606		1dby_A	CHLOROPLAST THIOREDOXIN M CH	107	Chlamydomonas reinhardtii	NSP	3055
1lr5_A	Auxin binding protein	163	Zea mays	SP	4577		1dc1_A	BSOBI RESTRICTION ENDONUCLEAS	323	Geobacillus stearothermophilus	NSP	1422
1ls4_A	Apolipophorin-II	180	Locusta migratoria	SP	7004		1dc7_A	NITROGEN REGULATION PROTEI	124	Salmonella typhimurium	NSP	90371
1lsg_A	HEN EGG WHITE LYSOZYM	144	Gallus Gallus	SP	9031		1dce_A	PROTEIN (RAB GERANYLGERANYLTRANSFERASE ALPHA	567	Rattus norvegicus	NSP	10116
1lsh_A	LIPOVITELLIN (LV-1N, LV-1C	1056	Ichthyomyzon unicuspis	SP	30308		1dce_B	PROTEIN (RAB GERANYLGERANYLTRANSFERASE BETA	331	Rattus norvegicus	NSP	10116
1lsh_B	LIPOVITELLIN (LV-2	319	Ichthyomyzon unicuspis	SP	30308		1dcf_A	ETR1 PROTEI	136	Arabidopsis thaliana	NSP	3702
1lsi_A	LSII	66	Laticauda semifasciata	SP	8631		1dch_A	DCOH (DIMERIZATION COFACTOR OF HNF-1	104	Rattus norvegicus	NSP	10116
1lsy_A	HEN EGG WHITE LYSOZYM	147	Gallus Gallus	SP	9031		1dci_A	DIENOYL-COA ISOMERAS	275	Rattus norvegicus	NSP	10116
1lto_A	alpha tryptase	245	Homo sapiens	SP	9606		1dcj_A	YHHP PROTEI	81	Escherichia coli	NSP	562
1lv9_A	Small inducible cytokine B1	77	Homo sapiens	SP	9606		1dcq_A	PYK2-ASSOCIATED PROTEIN BET	278	Mus musculus	NSP	10090
1lwr_A	Neural Cell Adhesion Molecule 1, 140 kDa iso	96	Rattus norvegicus	SP	10116		1dct_A	PROTEIN (MODIFICATION METHYLASE HAEIII	324	Haemophilus influenzae biotype aegyptius	NSP	725
1lwu_A	Fibrinogen alpha-1 chai	119	Petromyzon marinus	SP	7757		1dd1_A	SMAD	268	Homo sapiens	NSP	9606
1lwu_B	Fibrinogen beta chai	323	Petromyzon marinus	SP	7757		1dd3_A	50S RIBOSOMAL PROTEIN L7/L1	128	Thermotoga maritima	NSP	2336
1lx5_B	Activin Type II Recepto	102	Mus musculus	SP	10090		1dd5_A	RIBOSOME RECYCLING FACTO	185	Thermotoga maritima	NSP	2336
1ly8_A	Peroxidas	343	Coprinopsis cinerea	SP	5346		1dd6_A	IMP-1 METALLO BETA-LACTAMAS	228	Pseudomonas aeruginosa	NSP	287
1lya_A	CATHEPSIN	97	Homo sapiens	SP	9606		1dd9_A	DNA PRIMAS	338	Escherichia coli	NSP	562
1lya_B	CATHEPSIN	241	Homo sapiens	SP	9606		1ddb_A	PROTEIN (BID	195	Mus musculus	NSP	10090
1lyp_A	CAP1	32	Oryctolagus cuniculus	SP	9986		1ddf_A	FA	127	Homo sapiens	NSP	9606
1lz6_A	HUMAN LYSOZYM	138	Homo sapiens	SP	9606		1ddg_A	SULFITE REDUCTASE (NADPH) FLAVOPROTEIN ALPHA	374	Escherichia coli	NSP	562
1m0z_A	Glycoprotein Ib alph	290	Homo sapiens	SP	9606		1ddl_A	DESMODIUM YELLOW MOTTLE VIRU	188	Desmodium yellow mottle virus	NSP	70821
1m2t_A	mistletoe lectin I A chai	254	Viscum album	SP	3972		1ddr_A	DIHYDROFOLATE REDUCTAS	159	Escherichia coli	NSP	37762
1m3d_A	Type IV Collagen Noncollagenous Domain- Alph	229	Bos taurus	SP	9913		1ddt_A	DIPHTHERIA TOXI	535	Corynephage beta	NSP	10703
1m3d_C	Type IV Collagen Noncollagenous Domain- Alph	227	Bos taurus	SP	9913		1ddz_A	CARBONIC ANHYDRAS	496	Porphyridium purpureum	NSP	35688
1m4r_A	Interleukin-2	151	Homo sapiens	SP	9606		1de0_A	NITROGENASE IRON PROTEI	289	Azotobacter vinelandii	NSP	354
1m4u_A	Noggi	206	Homo sapiens	SP	9606		1deb_A	ADENOMATOUS POLYPOSIS COLI PROTEI	54	Homo sapiens	NSP	9606
1m58_A	RC-RNase2 ribonucleas	106	Rana catesbeiana	SP	8400		1dec_A	DECORSI	39	Macrobdella decora	NSP	6405
1m6b_A	Receptor protein-tyrosine kinase erbB-	621	Homo sapiens	SP	9606		1dee_G	IMMUNOGLOBULIN G BINDING PROTEIN	54	Staphylococcus aureus	NSP	1280
1m6d_A	Cathepsin	214	Homo sapiens	SP	9606		1deh_A	HUMAN BETA1 ALCOHOL DEHYDROGENAS	374	Homo sapiens	NSP	9606
1m6o_A	HLA class I histocompatibility antigen, BW-4	276	Homo sapiens	SP	9606		1dek_A	DEOXYNUCLEOSIDE MONOPHOSPHATE KINAS	241	Enterobacteria phage T4	NSP	10665
1m71_B	heavy chain of the monoclonal antibody Fab S	220	Mus musculus	SP	10090		1dem_A	DENDROTOXIN	60	Dendroaspis polylepis polylepis	NSP	8620
1m7l_A	Pulmonary surfactant-associated protein	40	Homo sapiens	SP	9606		1dep_A	T345-35	15	Meleagris gallopavo	NSP	9103
1m8a_A	Small inducible cytokine A2	70	Homo sapiens	SP	9606		1dev_B	Smad anchor for receptor activatio	41	Homo sapiens	NSP	9606
1m8b_A	Ovomucoi	56	Meleagris gallopavo	SP	9103		1df6_A	CYCLOVIOLACIN O	30	Viola odorata	NSP	97441
1m8n_A	Antifreeze protein isoform 50	121	Choristoneura fumiferana	SP	7141		1df7_A	DIHYDROFOLATE REDUCTAS	159	Mycobacterium tuberculosis	NSP	1773
1m8t_A	Phospholipase a	119	Ophiophagus hannah	SP	8665		1dfe_A	L36 RIBOSOMAL PROTEI	37	Thermus thermophilus	NSP	274
1mam_H	IGG2B-KAPPA YST9.1 FAB (HEAVY CHAIN	217	Mus musculus	SP	10090		1dfj_I	RIBONUCLEASE INHIBITO	457	Sus scrofa	NSP	9823
1mb6_A	huwentoxin-i	35	Ornithoctonus huwena	SP	29017		1dfo_A	SERINE HYDROXYMETHYLTRANSFERAS	417	Escherichia coli	NSP	562
1mc2_A	Acutohaemonlysi	122	Deinagkistrodon acutus	SP	36307		1dfs_A	METALLOTHIONEIN-	31	Mus musculus	NSP	10090
1mcb_A	IMMUNOGLOBULIN LAMBDA DIMER MCG (LIGHT CHAIN	216	Phoca vitulina	SP	9720		1dft_A	METALLOTHIONEIN-	30	Mus musculus	NSP	10090
1mco_H	IGG1 MCG INTACT ANTIBODY (HEAVY CHAIN	428	Homo sapiens	SP	9606		1dfx_A	DESULFOFERRODOXI	125	Desulfovibrio desulfuricans	NSP	876
1mcp_H	IGA-KAPPA MCPC603 FAB (HEAVY CHAIN	222	Mus musculus	SP	10090		1dg3_A	PROTEIN (INTERFERON-INDUCED GUANYLATE-BINDIN	592	Homo sapiens	NSP	9606
1mcp_L	IGA-KAPPA MCPC603 FAB (LIGHT CHAIN	220	Mus musculus	SP	10090		1dgi_1	VP	288	Human poliovirus 1	NSP	12080
1mcw_W	IMMUNOGLOBULIN WEIR (LIGHT CHAIN	216	Homo sapiens	SP	9606		1dgi_4	VP	63	Human poliovirus 1	NSP	12080
1md6_A	interleukin 1 family, member 5 (delta	154	Mus musculus	SP	10090		1dgj_A	ALDEHYDE OXIDOREDUCTAS	907	Desulfovibrio desulfuricans	NSP	876
1mek_A	PROTEIN DISULFIDE ISOMERAS	120	Homo sapiens	SP	9606		1dgn_A	ICEBERG (PROTEASE INHIBITOR	89	Homo sapiens	NSP	9606
1mex_H	Fab 29G12 heavy chai	215	Mus musculus	SP	10090		1dgp_A	ARISTOLOCHENE SYNTHAS	300	Penicillium roqueforti	NSP	5082
1mex_L	Fab 29G12 light chai	213	Mus musculus	SP	10090		1dgs_A	DNA LIGAS	667	Thermus filiformis	NSP	276
1mf2_H	MONOCLONAL ANTIBODY F11.2.3	226	Mus musculus	SP	10090		1dh3_A	TRANSCRIPTION FACTOR CRE	55	Mus musculus	NSP	10090
1mfb_H	IGG1-LAMBDA SE155-4 FAB (HEAVY CHAIN	219	Mus musculus	SP	10090		1dhi_A	DIHYDROFOLATE REDUCTAS	159	Escherichia coli	NSP	562
1mfb_L	IGG1-LAMBDA SE155-4 FAB (LIGHT CHAIN	215	Mus musculus	SP	10090		1dhm_A	E2 PROTEI	83	Human papillomavirus type	NSP	10585
1mfn_A	FIBRONECTI	184	Mus musculus	SP	10090		1dhn_A	7,8-DIHYDRONEOPTERIN ALDOLAS	121	Staphylococcus aureus	NSP	1280
1mgs_A	HUMAN MELANOMA GROWTH STIMULATORY ACTIVIT	73	Homo sapiens	SP	9606		1dhp_A	DIHYDRODIPICOLINATE SYNTHAS	292	Escherichia coli	NSP	562
1mh2_A	PHOSPHOLIPASE A	119	Naja sagittifera	SP	195058		1dhr_A	DIHYDROPTERIDINE REDUCTAS	241	Rattus norvegicus	NSP	10116
1mh2_B	PHOSPHOLIPASE A	119	Naja sagittifera	SP	195058		1dhy_A	2,3-DIHYDROXYBIPHENYL 1,2-DIOXYGENAS	292	Pseudomonas sp.	NSP	306
1mh5_B	IMMUNOGLOBULIN MS6-16	230	Mus musculus	SP	10090		1di0_A	LUMAZINE SYNTHAS	158	Brucella abortus	NSP	235
1mh7_A	PHOSPHOLIPASE A	119	Naja sagittifera	SP	195058		1di2_A	DOUBLE STRANDED RNA BINDING PROTEIN	69	Xenopus laevis	NSP	8355
1mhc_A	MHC CLASS I ANTIGEN H2-M	282	Mus musculus	SP	10090		1di6_A	MOLYBDENUM COFACTOR BIOSYNTHETIC ENZYM	195	Escherichia coli	NSP	562
1mhh_A	Fab, light chai	220	Mus musculus	SP	10090		1dia_A	METHYLENETETRAHYDROFOLATE DEHYDROGENASE/CYCL	306	Homo sapiens	NSP	9606
1mhp_H	Fab fragment, heavy chai	219	Mus musculus	SP	10090		1did_A	D-XYLOSE ISOMERAS	394	Arthrobacter sp.	NSP	1669
1mhp_L	FAB FRAGMENT, light chai	212	Mus musculus	SP	10090		1dii_A	P-CRESOL METHYLHYDROXYLAS	521	Pseudomonas putida	NSP	303
1mi2_A	MACROPHAGE INFLAMMATORY PROTEIN-	73	Mus musculus	SP	10090		1dii_C	P-CRESOL METHYLHYDROXYLAS	80	Pseudomonas putida	NSP	303
1mim_H	CHIMERIC SDZ CHI62	215	Homo sapiens	SP	9606		1dik_A	PYRUVATE PHOSPHATE DIKINAS	874	Clostridium symbiosum	NSP	1512
1mim_L	CHIMERIC SDZ CHI62	210	Homo sapiens	SP	9606		1dil_A	SIALIDAS	381	Salmonella typhimurium	NSP	99287
1mir_A	PROCATHEPSIN	322	Rattus norvegicus	SP	10116		1din_A	DIENELACTONE HYDROLAS	236	Pseudomonas knackmussii	NSP	65741
1mjj_B	IMMUNOGLOBULIN MS6-1	227	Mus musculus	SP	10090		1dio_A	PROTEIN (DIOL DEHYDRATASE	554	Klebsiella oxytoca	NSP	571
1mk9_A	Integrin Beta	16	Homo sapiens	SP	9606		1dio_B	PROTEIN (DIOL DEHYDRATASE	224	Klebsiella oxytoca	NSP	571
1mkw_K	PRETHROMBIN-	308	Bos taurus	SP	9913		1dio_G	PROTEIN (DIOL DEHYDRATASE	173	Klebsiella oxytoca	NSP	571
1mlb_B	IGG1-KAPPA D44.1 FAB (HEAVY CHAIN	218	Mus musculus	SP	10090		1dip_A	DELTA-SLEEP-INDUCING PEPTIDE IMMUNOREACTIVE	78	Sus scrofa	NSP	9823
1mmc_A	ANTIMICROBIAL PEPTIDE	30	Amaranthus caudatus	SP	3567		1div_A	RIBOSOMAL PROTEIN L	149	Geobacillus stearothermophilus	NSP	1422
1mn1_A	MANGANESE PEROXIDAS	357	Phanerochaete chrysosporium	SP	5306		1diz_A	3-METHYLADENINE DNA GLYCOSYLASE I	282	Escherichia coli	NSP	562
1mnu_H	PROTEIN (IGG2A-KAPPA ANTIBODY MN12H2 (HEAVY	225	Mus musculus	SP	10090		1dj2_A	ADENYLOSUCCINATE SYNTHETAS	443	Arabidopsis thaliana	NSP	3702
1moe_A	anti-CEA mAb T84.6	240	Mus musculus	SP	10090		1dj3_A	ADENYLOSUCCINATE SYNTHETAS	442	Triticum aestivum	NSP	4565
1mox_C	Transforming Growth Factor alph	50	Homo sapiens	SP	9606		1dj7_A	FERREDOXIN THIOREDOXIN REDUCTASE: CATALYTIC	117	Synechocystis sp.	NSP	1148
1mpp_A	PEPSI	361	Rhizomucor pusillus	SP	4840		1dj7_B	FERREDOXIN THIOREDOXIN REDUCTASE: VARIABLE C	75	Synechocystis sp.	NSP	1148
1mpu_A	NKG2-D type II integral membrane protei	138	Homo sapiens	SP	9606		1dja_A	BETA-LACTAMAS	258	Staphylococcus aureus	NSP	1280
1mql_A	Hemagglutinin HA1 chai	329	Influenza A virus	SP	11320		1djg_A	PHOSPHOINOSITIDE-SPECIFIC PHOSPHOLIPASE C, I	624	Rattus norvegicus	NSP	10116
1mql_B	Hemagglutinin HA2 chai	221	Influenza A virus	SP	11320		1djl_A	TRANSHYDROGENASE DII	207	Homo sapiens	NSP	9606
1mr4_A	Nicotiana alata plant defensin 1 (NaD1	47	Nicotiana tabacum	SP	4097		1djn_A	TRIMETHYLAMINE DEHYDROGENAS	729	Methylophilus methylotrophus	NSP	2327
1mr6_A	neurotoxi	68	Bungarus multicinctus	SP	8616		1dju_A	AROMATIC AMINOTRANSFERAS	388	Pyrococcus horikoshii	NSP	70601
1mrc_H	IGG2B-KAPPA JEL103 FAB (HEAVY CHAIN	215	Mus musculus	SP	10090		1dk4_A	INOSITOL MONOPHOSPHATAS	252	Methanocaldococcus jannaschii	NSP	2190
1muj_A	H-2 CLASS II HISTOCOMPATIBILITY ANTIGEN, A-B	190	Mus musculus	SP	10090		1dk5_A	ANNEXIN 24(CA32	322	Capsicum annuum	NSP	4072
1muj_C	CLIP peptid	36	Homo sapiens	SP	9606		1dk8_A	AXI	147	Homo sapiens	NSP	9606
1mvf_A	immunoglobulin heavy chain variable regio	135	Camelus dromedarius	SP	9838		1dkg_A	NUCLEOTIDE EXCHANGE FACTOR GRP	197	Escherichia coli	NSP	562
1mx1_A	liver Carboxylesterase	548	Homo sapiens	SP	9606		1dkg_D	MOLECULAR CHAPERONE DNA	383	Escherichia coli	NSP	562
1myn_A	DROSOMYCI	44	Drosophila melanogaster	SP	7227		1dki_A	PYROGENIC EXOTOXIN B ZYMOGE	371	Streptococcus pyogenes	NSP	1314
1mza_A	pro-granzyme	240	Homo sapiens	SP	9606		1dkl_A	PHYTAS	410	Escherichia coli	NSP	562
1n0s_A	Bilin-binding protei	184	Pieris brassicae	SP	7116		1dkr_A	PHOSPHORIBOSYL PYROPHOSPHATE SYNTHETAS	317	Bacillus subtilis	NSP	1423
1n10_A	Pollen allergen Phl p	241	Phleum pratense	SP	15957		1dkx_A	SUBSTRATE BINDING DOMAIN OF DNA	219	Escherichia coli	NSP	562
1n1f_A	interleukin-1	159	Homo sapiens	SP	9606		1dl0_A	J-ATRACOTOXIN-HV1	37	Hadronyche Versuta	NSP	6904
1n26_A	IL-6 Receptor alpha chai	325	Homo sapiens	SP	9606		1dl5_A	PROTEIN-L-ISOASPARTATE O-METHYLTRANSFERAS	317	Thermotoga maritima	NSP	2336
1n2y_A	CATESTATI	15	Bos taurus	SP	9913		1dlc_A	DELTA-ENDOTOXIN CRYIII	584	Bacillus thuringiensis	NSP	1428
1n3o_A	lectin PA	252	Pterocarpus angolensis	SP	182271		1dlg_A	UDP-N-ACETYLGLUCOSAMINE ENOLPYRUVYL TRANSFER	419	Enterobacter cloacae	NSP	550
1n47_A	Isolectin B	233	Vicia villosa	SP	3911		1dli_A	UDP-GLUCOSE DEHYDROGENAS	402	Streptococcus pyogenes	NSP	1314
1n4n_A	floral defensin-like protein	47	Petunia x hybrida	SP	4102		1dlm_A	CATECHOL 1,2-DIOXYGENAS	311	Acinetobacter sp.	NSP	62977
1n4y_A	KISTRI	68	Calloselasma rhodostoma	SP	8717		1dlw_A	HEMOGLOBI	116	Paramecium caudatum	NSP	5885
1n5h_A	protegrin	105	Sus scrofa	SP	9823		1dly_A	HEMOGLOBI	164	Chlamydomonas eugametos	NSP	3054
1n5y_H	monoclonal antibody (heavy chain	225	Mus musculus	SP	10090		1dm9_A	HYPOTHETICAL 15.5 KD PROTEIN IN MRCA-PCKA IN	133	Escherichia coli	NSP	562
1n64_H	Fab 19D9D6 heavy chai	218	Mus musculus	SP	10090		1dmc_A	CD6 METALLOTHIONEIN-	31	Callinectes sapidus	NSP	6763
1n69_A	SAPOSIN	81	Homo sapiens	SP	9606		1dme_A	CD6 METALLOTHIONEIN-	28	Callinectes sapidus	NSP	6763
1n6u_A	Interferon-alpha/beta receptor beta chai	212	Homo sapiens	SP	9606		1dmg_A	RIBOSOMAL PROTEIN L	225	Thermotoga maritima	NSP	2336
1n73_C	Fibrin gamma chai	330	Petromyzon marinus	SP	7757		1dml_A	DNA POLYMERASE PROCESSIVITY FACTO	319	Human herpesvirus 1	NSP	10298
1n89_A	lipid transfer protei	67	Triticum turgidum subsp. durum	SP	4567		1dmo_A	CALMODULI	148	Xenopus laevis	NSP	8355
1n8y_C	protooncoprotei	608	Rattus norvegicus	SP	10116		1dmr_A	DMSO REDUCTAS	823	Rhodobacter capsulatus	NSP	1061
1n9e_A	LYSYL OXIDAS	787	Pichia pastoris	SP	4922		1dmu_A	BGLI RESTRICTION ENDONUCLEAS	299	Bacillus subtilis	NSP	1423
1na5_A	Integrin alpha-	197	Homo sapiens	SP	9606		1dmx_A	MURINE CARBONIC ANHYDRASE	248	Mus musculus	NSP	10090
1nak_H	Fab 83.1 - heavy chai	214	Mus musculus	SP	10090		1dnp_A	DNA PHOTOLYAS	471	Escherichia coli	NSP	562
1nak_L	Fab 83.1 - light chai	219	Mus musculus	SP	10090		1dnv_A	GALLERIA MELLONELLA DENSOVIRUS CAPSID PROTEI	437	Galleria mellonella densovirus	NSP	37138
1nam_B	BM3.3 T Cell Receptor beta-Chai	113	Mus musculus	SP	10090		1dny_A	NON-RIBOSOMAL PEPTIDE SYNTHETASE PEPTIDYL CA	91	Brevibacillus brevis	NSP	1393
1nau_A	Glucago	28	Homo sapiens	SP	9606		1do5_A	HUMAN COPPER CHAPERONE FOR SUPEROXIDE DISMUT	154	Homo sapiens	NSP	9606
1nb3_A	Cathepsin	220	Sus scrofa	SP	9823		1do6_A	SUPEROXIDE REDUCTAS	124	Pyrococcus furiosus	NSP	2261
1nbq_A	Junctional adhesion molecule	209	Homo sapiens	SP	9606		1do9_A	CYTOCHROME B	94	Oryctolagus cuniculus	NSP	9986
1nc2_A	MONOCLONAL ANTIBODY 2D12.5, LAMBDA LIGHT CHA	215	Mus musculus	SP	10090		1doa_B	PROTEIN (GDP-DISSOCIATION INHIBITOR 1	219	Bos taurus	NSP	9913
1nc2_B	MONOCLONAL ANTIBODY 2D12.5, IGG1 GAMMA HEAVY	221	Mus musculus	SP	10090		1dof_A	ADENYLOSUCCINATE LYAS	403	Pyrobaculum aerophilum	NSP	13773
1nca_H	IGG2A-KAPPA NC41 FAB (HEAVY CHAIN	221	Mus musculus	SP	10090		1doh_A	TRIHYDROXYNAPHTHALENE REDUCTAS	283	Magnaporthe grisea	NSP	148305
1nca_L	IGG2A-KAPPA NC41 FAB (LIGHT CHAIN	214	Mus musculus	SP	10090		1doi_A	2FE-2S FERREDOXI	128	Haloarcula marismortui	NSP	2238
1nca_N	INFLUENZA A SUBTYPE N9 NEURAMINIDAS	389	Influenza A virus	SP	384509		1dor_A	DIHYDROOROTATE DEHYDROGENASE	311	Enterococcus hirae	NSP	1358
1ncd_N	INFLUENZA A SUBTYPE N9 NEURAMINIDASE	389	Influenza A virus	SP	11320		1dow_A	ALPHA-CATENI	205	Mus musculus	NSP	10090
1ncw_H	IMMUNOGLOBULIN IGG2	222	Mus musculus	SP	10090		1dp3_A	TRAM PROTEI	55	Escherichia coli	NSP	562
1ncw_L	IMMUNOGLOBULIN IGG2	219	Mus musculus	SP	10090		1dp5_B	PROTEINASE INHIBITOR IA	68	Saccharomyces cerevisiae	NSP	4932
1nd1_A	BaP	202	Bothrops asper	SP	8722		1dp6_A	FIXL PROTEI	131	Bradyrhizobium japonicum	NSP	375
1nd5_A	prostatic acid phosphatas	354	Homo sapiens	SP	9606		1dp7_P	MHC CLASS II TRANSCRIPTION FACTOR HRFX	76	Homo sapiens	NSP	9606
1ndg_B	immunoglobulin gamma 1 chai	210	Mus musculus	SP	10090		1dpb_A	DIHYDROLIPOYL-TRANSACETYLAS	243	Azotobacter vinelandii	NSP	354
1nep_A	Epididymal secretory protein E	130	Bos taurus	SP	9913		1dpe_A	DIPEPTIDE-BINDING PROTEI	507	Escherichia coli K12	NSP	83333
1neu_A	MYELIN P0 PROTEI	124	Rattus norvegicus	SP	10116		1dpg_A	GLUCOSE 6-PHOSPHATE DEHYDROGENAS	485	Leuconostoc mesenteroides	NSP	1245
1nez_G	T-cell surface glycoprotein CD8 alpha chai	128	Mus musculus	SP	10090		1dpj_B	PROTEINASE INHIBITOR IA3 PEPTID	33	Saccharomyces cerevisiae	NSP	4932
1nf5_A	Alpha-lactalbumi	123	Mus musculus	SP	10090		1dpp_A	DIPEPTIDE BINDING PROTEI	507	Escherichia coli	NSP	562
1nfd_A	N15 ALPHA-BETA T-CELL RECEPTO	203	Mus musculus	SP	10090		1dpq_A	INTEGRIN ALPHA-IIB SUBUNI	20	Homo sapiens	NSP	9606
1nfd_E	H57 FA	212	Mus musculus	SP	10090		1dps_A	DP	167	Escherichia coli	NSP	562
1nfd_F	H57 FA	222	Mus musculus	SP	10090		1dpt_A	D-DOPACHROME TAUTOMERAS	117	Homo sapiens	NSP	9606
1nfu_B	COAGULATION FACTOR XA, LIGHT CHAI	195	Homo sapiens	SP	9606		1dpu_B	URACIL DNA GLYCOSYLASE (UNG2	16	Homo sapiens	NSP	9606
1ngp_H	N1G9 (IGG1-LAMBDA	222	Mus musculus	SP	10090		1dpz_A	3-ISOPROPYLMALATE DEHYDROGENAS	349	Thermus thermophilus	NSP	300852
1nhc_A	Polygalacturonase	336	Aspergillus niger	SP	5061		1dq3_A	ENDONUCLEAS	454	Pyrococcus furiosus	NSP	2261
1nix_A	HAINANTOXIN-	34	Ornithoctonus hainana	SP	209901		1dq7_A	NEUROTOXI	64	Mesobuthus tamulus	NSP	34647
1niy_A	HAINANTOXIN-I	36	Ornithoctonus hainana	SP	209901		1dqn_A	GUANINE PHOSPHORIBOSYLTRANSFERAS	230	Giardia intestinalis	NSP	5741
1nj9_H	immunoglobulin heavy chai	215	Mus musculus	SP	10090		1dqs_A	PROTEIN (3-DEHYDROQUINATE SYNTHASE	393	Emericella nidulans	NSP	162425
1nj9_L	immunoglobulin variable chai	212	Mus musculus	SP	10090		1dqu_A	ISOCITRATE LYAS	538	Emericella nidulans	NSP	162425
1nkg_A	Rhamnogalacturonase	508	Aspergillus aculeatus	SP	5053		1dqv_A	SYNAPTOTAGMIN II	296	Rattus rattus	NSP	10117
1nkl_A	NK-LYSI	78	Sus scrofa	SP	9823		1dqw_A	OROTIDINE 5'-PHOSPHATE DECARBOXYLAS	267	Saccharomyces cerevisiae	NSP	4932
1nko_A	Sialic acid binding Ig-like lectin	132	Homo sapiens	SP	9606		1dr1_A	DIHYDROFOLATE REDUCTAS	189	Gallus gallus	NSP	9031
1nl0_G	factor I	51	Homo sapiens	SP	9606		1dro_A	BETA-SPECTRI	122	Drosophila melanogaster	NSP	7227
1nl0_H	anti-factor IX antibody, 10C12, chain	224	Homo sapiens	SP	9606		1drs_A	DENDROASPI	59	Dendroaspis jamesoni kaimosae	NSP	8619
1nld_H	FAB158	215	Mus musculus	SP	10090		1drt_A	CLAVAMINATE SYNTHASE	324	Streptomyces clavuligerus	NSP	1901
1nlx_A	Pollen allergen Phl p	111	Phleum pratense	SP	15957		1ds6_A	RAS-RELATED C3 BOTULINUM TOXIN SUBSTRATE	192	Homo sapiens	NSP	9606
1nma_H	FAB NC1	122	Mus musculus	SP	10090		1ds6_B	RHO GDP-DISSOCIATION INHIBITOR	180	Homo sapiens	NSP	9606
1nma_L	FAB NC1	109	Mus musculus	SP	10090		1ds7_A	FMN-DEPENDENT NITROREDUCTAS	217	Escherichia coli	NSP	37762
1nmj_A	amyloid beta-peptide from Alzheimer's diseas	28	Rattus norvegicus	SP	10116		1dsj_A	VPR PROTEI	28	Human immunodeficiency virus 1	NSP	11676
1nn6_A	Chymas	228	Homo sapiens	SP	9606		1dsk_A	VPR PROTEI	28	Human immunodeficiency virus 1	NSP	11676
1npe_A	nidoge	267	Mus musculus	SP	10090		1dsq_A	NUCLEIC ACID BINDING PROTEIN P1	21	Mouse mammary tumor virus	NSP	11757
1npe_B	Laminin gamma-1 chai	164	Mus musculus	SP	10090		1dsr_A	RAMOPLANIN A	17	ACTINOPLANES SP.	NSP	1871
1npm_A	NEUROPSI	225	Mus musculus	SP	10090		1dsv_A	NUCLEIC ACID BINDING PROTEIN P1	31	Mouse mammary tumor virus	NSP	11757
1npo_A	NEUROPHYSIN I	95	Bos taurus	SP	9913		1dsy_A	PROTEIN KINASE C, ALPHA TYP	139	Rattus norvegicus	NSP	10116
1nqb_A	SINGLE-CHAIN ANTIBODY FRAGMEN	256	Mus musculus	SP	10090		1dsz_A	RETINOIC ACID RECEPTOR ALPH	86	Homo sapiens	NSP	9606
1nr2_A	Thymus and activation-regulated chemokin	71	Homo sapiens	SP	9606		1dt0_A	SUPEROXIDE DISMUTAS	197	Pseudomonas putida	NSP	303
1nsa_A	PROCARBOXYPEPTIDASE	395	Sus scrofa	SP	9823		1dt4_A	NEURO-ONCOLOGICAL VENTRAL ANTIGEN	73	Homo sapiens	NSP	9606
1nsn_H	IGG FAB (IGG1, KAPPA	210	Mus musculus	SP	10090		1dt6_A	CYTOCHROME P450 2C	473	Oryctolagus cuniculus	NSP	9986
1nsn_L	IGG FAB (IGG1, KAPPA	218	Mus musculus	SP	10090		1dt7_X	CELLULAR TUMOR ANTIGEN P5	22	Homo sapiens	NSP	9606
1nst_A	HEPARAN SULFATE N-DEACETYLASE/N-SULFOTRANSFE	325	Homo sapiens	SP	9606		1dtc_A	ACETYL-DELTA-TOXI	26	Staphylococcus aureus	NSP	1280
1nt0_A	mannose-binding protein associated serine pr	286	Rattus norvegicus	SP	10116		1dtn_A	MANDELATE RACEMAS	359	Pseudomonas aeruginosa	NSP	287
1ntf_A	salivary nitrophori	282	Cimex lectularius	SP	79782		1dto_A	REGULATORY PROTEIN E	221	Human papillomavirus type 16	NSP	333760
1ntj_A	complement receptor related protei	320	Rattus norvegicus	SP	10116		1dtw_A	BRANCHED-CHAIN ALPHA-KETO ACID DEHYDROGENASE	400	Homo sapiens	NSP	9606
1ntl_A	CRRY-I	551	Mus musculus	SP	10090		1dtx_A	ALPHA-DENDROTOXI	59	Dendroaspis angusticeps	NSP	8618
1nun_A	Fibroblast growth factor-1	145	Homo sapiens	SP	9606		1dty_A	ADENOSYLMETHIONINE-8-AMINO-7-OXONONANOATE AM	429	Escherichia coli	NSP	562
1nxc_A	Mannosyl-oligosaccharide 1,2-alpha-mannosida	478	Mus musculus	SP	10090		1du2_A	DNA POLYMERASE II	76	Escherichia coli	NSP	562
1nys_A	activin recepto	105	Rattus norvegicus	SP	10116		1du6_A	HOMEOBOX PROTEIN PBX	64	Mus musculus	NSP	10090
1nys_B	Inhibin beta A chai	116	Homo sapiens	SP	9606		1dub_A	2-ENOYL-COA HYDRATAS	261	Rattus norvegicus	NSP	10116
1nzi_A	Complement C1s componen	159	Homo sapiens	SP	9606		1duc_A	DEOXYURIDINE 5'-TRIPHOSPHATE NUCLEOTIDOHYDRO	134	Equine infectious anemia virus	NSP	11665
1o0v_A	Immunoglobulin heavy chain epsilon-	327	Homo sapiens	SP	9606		1dud_A	DEOXYURIDINE 5'-TRIPHOSPHATE NUCLEOTIDOHYDRO	152	Escherichia coli	NSP	562
1o70_A	FASCICLIN	324	Drosophila melanogaster	SP	7227		1dug_A	chimera of GLUTATHIONE S-TRANSFERASE-synthet	234	Schistosoma japonicum	NSP	6182
1o7b_T	TUMOR NECROSIS FACTOR-INDUCIBLE PROTEIN TSG-	98	Homo sapiens	SP	9606		1dul_A	SIGNAL RECOGNITION PARTICLE PROTEIN (FIFTY-F	69	Escherichia coli	NSP	562
1o7d_A	LYSOSOMAL ALPHA-MANNOSIDAS	298	Bos taurus	SP	9913		1dur_A	2[4FE-4S] FERREDOXI	55	Peptoniphilus asaccharolyticus	NSP	1258
1o7d_B	LYSOSOMAL ALPHA-MANNOSIDAS	84	Bos taurus	SP	9913		1dus_A	MJ088	194	Methanocaldococcus jannaschii	NSP	2190
1o7d_C	LYSOSOMAL ALPHA-MANNOSIDAS	159	Bos taurus	SP	9913		1duw_A	NONAHEME CYTOCHROME	292	Desulfovibrio desulfuricans	NSP	876
1o7d_D	LYSOSOMAL ALPHA-MANNOSIDAS	282	Bos taurus	SP	9913		1dux_C	ETS-DOMAIN PROTEIN ELK-	94	Homo sapiens	NSP	9606
1o7d_E	LYSOSOMAL ALPHA-MANNOSIDAS	126	Bos taurus	SP	9913		1dv5_A	APO-D-ALANYL CARRIER PROTEI	80	Lactobacillus casei	NSP	1582
1o8r_A	GUANYLI	94	Homo sapiens	SP	9606		1dve_A	HEME OXYGENASE-	267	Rattus norvegicus	NSP	10116
1o91_A	COLLAGEN ALPHA 1(VIII) CHAI	178	Mus musculus	SP	10090		1dvh_A	CYTOCHROME C55	79	Desulfovibrio vulgaris	NSP	881
1o9a_A	FIBRONECTI	93	Homo sapiens	SP	9606		1dvk_A	PRP1	173	Saccharomyces cerevisiae	NSP	4932
1oa3_A	ENDO-BETA-1-4-GLUCANAS	218	HYPOCREA SCHWEINITZII	SP	36924		1dvo_A	FERTILITY INHIBITION PROTEIN	152	Escherichia coli	NSP	562
1oa7_A	CELLULAS	214	Melanocarpus albomyces	SP	204285		1dvp_A	HEPATOCYTE GROWTH FACTOR-REGULATED TYROSINE	220	Drosophila melanogaster	NSP	7227
1oaq_L	LIGHT CHAI	120	Rattus rattus	SP	10117		1dvv_A	CYTOCHROME C55	82	Pseudomonas aeruginosa	NSP	287
1oar_H	IMMUNOGLOBULIN	122	Rattus rattus	SP	10117		1dw0_A	CYTOCHROME	112	Rhodobacter sphaeroides	NSP	1063
1ob1_A	ANTIBODY, HEAVY CHAI	215	Mus musculus	SP	10090		1dw9_A	CYANATE LYAS	156	Escherichia coli	NSP	562
1ob1_B	ANTIBODY, LIGHT CHAI	219	Mus musculus	SP	10090		1dwl_A	FERREDOXIN	59	Desulfomicrobium norvegicum	NSP	52561
1ob1_C	MAJOR MEROZOITE SURFACE PROTEI	99	Plasmodium falciparum	SP	5833		1dwm_A	LINUM USITATISSINUM TRYPSIN INHIBITO	70	Linum usitatissimum	NSP	4006
1oc0_B	VITRONECTI	51	Homo sapiens	SP	9606		1dwn_A	PHAGE COAT PROTEI	127	BACTERIOPHAGE PP7	NSP	12023
1oc5_A	CELLOBIOHYDROLASE I	364	Humicola insolens	SP	34413		1dwo_A	HYDROXYNITRILE LYAS	262	MANIHOT ESCULENTA	NSP	3983
1od7_A	SIALOADHESI	119	Mus musculus	SP	10090		1dwu_A	RIBOSOMAL PROTEIN L	213	Methanothermococcus thermolithotrophicus	NSP	2186
1oef_A	APOLIPOPROTEIN	24	Homo sapiens	SP	9606		1dx7_A	LIGHT-HARVESTING PROTEIN B-875-BETA CHAI	48	Rhodobacter sphaeroides	NSP	1063
1oeg_A	APOLIPOPROTEIN	23	Homo sapiens	SP	9606		1dx8_A	RUBREDOXI	70	GUILLARDIA THETA	NSP	55529
1of9_A	PORE-FORMING PEPTIDE AMEOBAPORE	77	Entamoeba histolytica	SP	5759		1dx9_A	FLAVODOXI	169	Nostoc sp.	NSP	1168
1oga_D	T-CELL RECEPTOR ALPHA CHAIN V REGIO	215	Homo sapiens	SP	9606		1dxe_A	2-DEHYDRO-3-DEOXY-GALACTARATE ALDOLAS	256	Escherichia coli	NSP	562
1oga_E	T-CELL RECEPTOR BETA CHAIN C REGIO	252	Homo sapiens	SP	9606		1dxh_A	ORNITHINE CARBAMOYLTRANSFERAS	335	Pseudomonas aeruginosa	NSP	287
1ogm_X	DEXTRANAS	574	PENICILLIUM MINIOLUTEUM	SP	28574		1dxi_A	D-XYLOSE ISOMERAS	388	Streptomyces murinus	NSP	33900
1ogq_A	POLYGALACTURONASE INHIBITING PROTEI	313	Phaseolus vulgaris	SP	3885		1dxl_A	DIHYDROLIPOAMIDE DEHYDROGENAS	470	Pisum sativum	NSP	3888
1ohq_A	IMMUNOGLOBULI	120	Homo sapiens	SP	9606		1dxm_A	H PROTEI	131	Pisum sativum	NSP	3888
1oht_A	CG14704 PROTEI	215	Drosophila melanogaster	SP	7227		1dxp_A	PROTEASE/HELICASE NS3 (P70	187	HEPATITIS C VIRUS (ISOLATE 1)	NSP	31645
1oj1_A	RC-RNASE6 RIBONUCLEAS	105	Rana catesbeiana	SP	8400		1dxq_A	QUINONE REDUCTAS	273	Mus musculus	NSP	10090
1ol0_A	IMMUNOGLOBULIN	121	Homo sapiens	SP	9606		1dxr_H	PHOTOSYNTHETIC REACTION CENTER H SUBUNI	258	Blastochloris viridis	NSP	1079
1olr_A	ENDO-BETA-1,4-GLUCANAS	224	HUMICOLA GRISEA	SP	5527		1dxs_A	P53-LIKE TRANSCRIPTION FACTO	80	Homo sapiens	NSP	9606
1olz_A	SEMAPHORIN 4	663	Homo sapiens	SP	9606		1dxt_B	HEMOGLOBIN (DEOXY) (BETA CHAIN	147	Homo sapiens	NSP	9606
1om0_A	Xylanase Inhibitor Protein	274	Triticum aestivum	SP	4565		1dxx_A	DYSTROPHI	246	Homo sapiens	NSP	9606
1om3_H	FAB 2G12, heavy chai	225	Homo sapiens	SP	9606		1dxy_A	D-2-HYDROXYISOCAPROATE DEHYDROGENAS	333	Lactobacillus casei	NSP	1582
1omc_A	OMEGA-CONOTOXIN GVI	28	Conus geographus	SP	6491		1dy3_A	PYROPHOSPHOKINASE	158	Escherichia coli	NSP	562
1omx_A	Alpha-1,4-N-acetylhexosaminyltransferase EXT	293	Mus musculus	SP	10090		1dy6_A	CARBAPENEM-HYDROLYSING BETA-LACTAMASE SME-	267	Serratia marcescens	NSP	615
1omy_A	Alpha-neurotoxin TX1	65	Mesobuthus martensii	SP	34649		1dyl_A	NUCLEOCAPSID PROTEI	149	Semliki Forest virus	NSP	11033
1onj_A	Cobrotoxin	61	Naja atra	SP	8656		1dyp_A	KAPPA-CARRAGEENAS	271	PSEUDOALTEROMONAS CARRAGEENOVORA	NSP	227
1onk_A	Beta-galactoside specific lectin I A chai	254	Viscum album	SP	3972		1dyq_A	STAPHYLOCOCCAL ENTEROTOXIN A MUTAN	234	Staphylococcus aureus	NSP	1280
1onk_B	Galactose specific lectin I B chai	263	Viscum album	SP	3972		1dys_A	ENDOGLUCANAS	348	Humicola insolens	NSP	34413
1onq_A	T-cell surface glycoprotein CD1	283	Homo sapiens	SP	9606		1dyw_A	CYCLOPHILIN	173	Caenorhabditis elegans	NSP	6239
1ooh_A	odorant binding protein LUS	126	Drosophila melanogaster	SP	7227		1dyz_A	AZURIN I	129	Achromobacter xylosoxidans	NSP	85698
1op0_A	Venom serine proteinas	234	Deinagkistrodon acutus	SP	36307		1dz3_A	STAGE 0 SPORULATION PROTEIN	130	Geobacillus stearothermophilus	NSP	1422
1op4_A	Neural-cadheri	159	Mus musculus	SP	10090		1dzb_A	SCFV FRAGMENT 1F	253	Mus musculus	NSP	10090
1op8_A	Granzyme	234	Homo sapiens	SP	9606		1dzf_A	DNA-DIRECTED RNA POLYMERASES I, II, AND III	215	Saccharomyces cerevisiae	NSP	4932
1oqs_A	Phospholipase A2 RV-	122	Daboia russellii siamensis	SP	343250		1dzl_A	LATE MAJOR CAPSID PROTEIN L	505	Human papillomavirus type 16	NSP	333760
1oqs_B	Phospholipase A2 RV-	122	Daboia russellii siamensis	SP	343250		1dzo_A	TYPE IV PILI	123	Pseudomonas aeruginosa	NSP	287
1orq_B	6E1 Fab heavy chai	219	Mus musculus	SP	10090		1dzq_A	LECTIN I	242	Ulex europaeus	NSP	3902
1ors_A	33H1 Fab light chai	214	Mus musculus	SP	10090		1dzr_A	DTDP-4-DEHYDRORHAMNOSE 3,5-EPIMERAS	183	Salmonella typhimurium	NSP	90371
1ors_B	33H1 Fab heavy chai	221	Mus musculus	SP	10090		1dzu_P	L-FUCULOSE-1-PHOSPHATE ALDOLAS	215	Escherichia coli	NSP	562
1orv_A	dipeptidyl peptidase I	728	Sus scrofa	SP	9823		1e09_A	PRU AV	159	Prunus avium	NSP	42229
1osc_A	similar to divalent cation tolerant protein	126	Rattus norvegicus	SP	10116		1e0a_B	SERINE/THREONINE-PROTEIN KINASE PAK-ALPH	46	Rattus norvegicus	NSP	10116
1osg_A	Tumor necrosis factor ligand superfamily mem	208	Homo sapiens	SP	9606		1e0b_A	SWI6 PROTEI	68	Schizosaccharomyces pombe	NSP	4896
1osp_H	FAB 184.	218	Mus musculus	SP	10090		1e0c_A	SULFURTRANSFERAS	271	Azotobacter vinelandii	NSP	354
1osp_L	FAB 184.	214	Mus musculus	SP	10090		1e0e_A	HUMAN IMMUNODEFICIENCY VIRUS TYPE 2 INTEGRAS	55	Human immunodeficiency virus 2	NSP	11720
1ots_C	Fab fragment (heavy chain	222	Mus musculus	SP	10090		1e0g_A	MEMBRANE-BOUND LYTIC MUREIN TRANSGLYCOSYLASE	48	Escherichia coli	NSP	562
1ots_D	Fab fragment (light chain	211	Mus musculus	SP	10090		1e0l_A	FORMIN BINDING PROTEI	37	Mus musculus	NSP	10090
1ova_C	OVALBUMI	386	Gallus Gallus	SP	9031		1e0n_A	HYPOTHETICAL PROTEI	27	Saccharomyces cerevisiae	NSP	4932
1ovb_A	OVOTRANSFERRI	159	Anas sp.	SP	42806		1e0r_B	THERMOSOM	159	Thermoplasma acidophilum	NSP	2303
1ovn_A	Windbeute	248	Drosophila melanogaster	SP	7227		1e0t_A	PYRUVATE KINAS	470	Escherichia coli	NSP	511693
1ovo_A	OVOMUCOID THIRD DOMAI	56	Coturnix japonica	SP	93934		1e0u_A	PYRUVATE KINAS	470	Escherichia coli	NSP	562
1ow4_A	pheromone binding protei	129	Leucophaea maderae	SP	36963		1e0v_A	XYLANASE	313	Streptomyces lividans	NSP	1916
1owq_A	signal processing protei	361	Bos taurus	SP	9913		1e0z_A	FERREDOXI	128	Halobacterium salinarum	NSP	2242
1oww_A	Fibronectin first type III modul	98	Homo sapiens	SP	9606		1e15_A	CHITINASE	499	Serratia marcescens	NSP	615
1oxw_A	Patati	373	Solanum cardiophyllum	SP	160510		1e17_A	AF	150	Homo sapiens	NSP	9606
1oyv_I	Wound-induced proteinase inhibitor-I	123	Solanum lycopersicum	SP	4081		1e19_A	CARBAMATE KINASE-LIKE CARBAMOYLPHOSPHATE SYN	314	Pyrococcus furiosus	NSP	2261
1oz6_A	phospholipase A	120	Echis carinatus	SP	40353		1e1a_A	DIISOPROPYLFLUOROPHOSPHATAS	314	Loligo vulgaris	NSP	6622
1oz7_A	echicetin A-chai	131	Echis carinatus	SP	40353		1e1c_A	METHYLMALONYL-COA MUTASE ALPHA CHAI	727	Propionibacterium freudenreichii subsp. shermanii	NSP	1752
1oz7_B	echicetin B-chai	123	Echis carinatus	SP	40353		1e1c_B	METHYLMALONYL-COA MUTASE BETA CHAI	637	Propionibacterium freudenreichii subsp. shermanii	NSP	1752
1ozn_A	Reticulon 4 recepto	285	Homo sapiens	SP	9606		1e1d_A	HYDROXYLAMINE REDUCTAS	553	Desulfovibrio vulgaris	NSP	881
1ozy_A	PHOSPHOLIPASE A	121	Micropechis ikaheka	SP	66188		1e1e_A	BETA-GLUCOSIDAS	512	Zea mays	NSP	4577
1p0t_A	Tumor necrosis factor receptor superfamily m	63	Homo sapiens	SP	9606		1e1h_A	BOTULINUM NEUROTOXIN TYPE A LIGHT CHAI	287	Clostridium botulinum	NSP	1491
1p2c_B	heavy chain VH+CH1 anti-lysozyme antibody F1	218	Mus musculus	SP	10090		1e1o_A	LYSYL-TRNA SYNTHETASE, HEAT INDUCIBL	504	Escherichia coli K12	NSP	83333
1p49_A	STERYL-SULFATAS	562	Homo sapiens	SP	9606		1e20_A	HALOTOLERANCE PROTEIN HAL	209	Arabidopsis thaliana	NSP	3702
1p4b_H	Antibody Variable heavy chai	124	Mus musculus	SP	10090		1e25_A	EXTENDED-SPECTRUM BETA-LACTAMASE PER-	282	Pseudomonas aeruginosa	NSP	287
1p4b_L	Antibody Variable light chai	135	Mus musculus	SP	10090		1e29_A	CYTOCHROME C54	135	Synechocystis sp.	NSP	1143
1p6f_A	natural cytotoxicity triggering receptor	242	Homo sapiens	SP	9606		1e2a_A	ENZYME II	105	Lactococcus lactis	NSP	1358
1p7o_A	PHOSPHOLIPASE A	124	Micropechis ikaheka	SP	66188		1e2b_A	ENZYME IIB-CELLOBIOS	106	Escherichia coli K12	NSP	83333
1p8b_A	Pea Albumin 1, subunit	37	Pisum sativum	SP	3888		1e2r_A	NITRITE REDUCTAS	567	Paracoccus denitrificans	NSP	266
1p8j_A	Furin precurso	471	Mus musculus	SP	10090		1e2t_A	N-HYDROXYARYLAMINE O-ACETYLTRANSFERAS	284	Salmonella typhimurium	NSP	90371
1p9j_A	chimera of Epidermal growth factor(EGF) and	54	Homo sapiens	SP	9606		1e2x_A	FATTY ACID METABOLISM REGULATOR PROTEI	243	Escherichia coli	NSP	562
1pa2_A	PEROXIDAS	306	Arabidopsis thaliana	SP	3702		1e2y_A	TRYPAREDOXIN PEROXIDAS	188	Crithidia fasciculata	NSP	5656
1pb7_A	N-methyl-D-aspartate Receptor Subunit	292	Rattus norvegicus	SP	10116		1e39_A	FUMARATE REDUCTASE FLAVOPROTEIN SUBUNI	571	SHEWANELLA FRIGIDIMARINA	NSP	56812
1pbh_A	PROCATHEPSIN	317	Homo sapiens	SP	9606		1e3a_A	PENICILLIN AMIDASE ALPHA SUBUNI	260	Escherichia coli	NSP	562
1pc8_A	Himalayan mistletoe ribosome-inactivating pr	240	Viscum album	SP	3972		1e3a_B	PENICILLIN AMIDASE BETA SUBUNI	560	Escherichia coli	NSP	562
1pc8_B	Himalayan mistletoe ribosome-inactivating pr	255	Viscum album	SP	3972		1e3d_A	[NIFE] HYDROGENASE SMALL SUBUNI	266	Desulfovibrio desulfuricans	NSP	876
1pca_A	PROCARBOXYPEPTIDASE A PCP	403	Sus scrofa	SP	9823		1e3d_B	[NIFE] HYDROGENASE LARGE SUBUNI	542	Desulfovibrio desulfuricans	NSP	876
1pce_A	PEC-6	60	Sus scrofa	SP	9823		1e3e_A	ALCOHOL DEHYDROGENASE, CLASS I	376	Mus musculus	NSP	10090
1pci_A	PROCARICAI	322	Carica papaya	SP	3649		1e3h_A	GUANOSINE PENTAPHOSPHATE SYNTHETAS	757	Streptomyces antibioticus	NSP	1890
1pcp_A	PORCINE SPASMOLYTIC PROTEI	106	Sus scrofa	SP	9823		1e3j_A	NADP(H)-DEPENDENT KETOSE REDUCTAS	352	BEMISIA ARGENTIFOLII	NSP	77855
1pcv_A	osmoti	205	Nicotiana tabacum	SP	4097		1e3m_A	DNA MISMATCH REPAIR PROTEIN MUT	800	Escherichia coli	NSP	562
1pex_A	COLLAGENASE-	207	Homo sapiens	SP	9606		1e3o_C	OCTAMER-BINDING TRANSCRIPTION FACTOR	160	Homo sapiens	NSP	9606
1pfc_A	IGG1 PFC' F	113	Cavia porcellus	SP	10141		1e3s_A	SHORT CHAIN 3-HYDROXYACYL-COA DEHYDROGENAS	261	Rattus norvegicus	NSP	10116
1pfm_A	PF4-M2 CHIMER	68	Homo sapiens	SP	9606		1e3t_A	NICOTINAMIDE NUCLEOTIDE TRANSHYDROGENASE (SU	203	Rhodospirillum rubrum	NSP	1085
1pfx_C	FACTOR IX	235	Sus scrofa	SP	9823		1e3x_A	ALPHA-AMYLAS	483	Bacillus amyloliquefaciens	NSP	1390
1pfx_L	FACTOR IX	146	Sus scrofa	SP	9823		1e42_A	AP-2 COMPLEX SUBUNIT BET	258	Homo sapiens	NSP	9606
1pg1_A	PROTEGRIN-	19	Sus scrofa	SP	9823		1e44_A	IMMUNITY PROTEI	85	Escherichia coli	NSP	562
1pg7_W	murine antibody 6A6 Fab fragmen	210	Mus musculus	SP	10090		1e4e_B	VANCOMYCIN/TEICOPLANIN A-TYPE RESISTANCE PRO	343	Enterococcus faecium	NSP	1352
1pg7_X	murine antibody 6A6 Fab fragmen	220	Mus musculus	SP	10090		1e4f_T	CELL DIVISION PROTEIN FTS	419	Thermotoga maritima	NSP	2336
1phs_A	PHASEOLIN, BETA-TYPE PRECURSO	397	Phaseolus vulgaris	SP	3885		1e4u_A	TRANSCRIPTIONAL REPRESSOR NOT	78	Homo sapiens	NSP	9606
1pja_A	Palmitoyl-protein thioesterase 2 precurso	302	Homo sapiens	SP	9606		1e50_A	CORE-BINDING FACTOR ALPHA SUBUNI	134	Homo sapiens	NSP	9606
1pjv_A	Cobatoxin	32	Centruroides noxius	SP	6878		1e50_B	CORE-BINDING FACTOR CBF-BET	134	Homo sapiens	NSP	9606
1pk2_A	TISSUE-TYPE PLASMINOGEN ACTIVATO	90	Homo sapiens	SP	9606		1e51_A	DELTA-AMINOLEVULINIC ACID DEHYDRATAS	330	Homo sapiens	NSP	9606
1pko_A	Myelin Oligodendrocyte Glycoprotei	139	Rattus norvegicus	SP	10116		1e52_A	EXCINUCLEASE ABC SUBUNI	63	Escherichia coli	NSP	562
1pkq_A	(8-18C5) chimeric Fab, light chai	241	Mus musculus	SP	10090		1e54_A	OUTER MEMBRANE PORIN PROTEIN 3	332	COMAMONAS ACIDOVORANS	NSP	80866
1pkq_B	(8-18C5) chimeric Fab, heavy chai	252	Mus musculus	SP	10090		1e57_A	PHYSALIS MOTTLE VIRU	188	PHYSALIS MOTTLE VIRUS	NSP	72539
1plf_A	PLATELET FACTOR	72	Bos taurus	SP	9913		1e58_A	PHOSPHOGLYCERATE MUTAS	249	Escherichia coli K12	NSP	83333
1plg_H	IGG2A=KAPPA	215	Mus musculus	SP	10090		1e5b_A	XYLANASE	87	Cellulomonas fimi	NSP	1708
1plg_L	IGG2A=KAPPA	215	Mus musculus	SP	10090		1e5d_A	RUBREDOXIN:OXYGEN OXIDOREDUCTAS	402	Desulfovibrio gigas	NSP	879
1po8_A	Phospholipase A	118	Bungarus caeruleus	SP	132961		1e5e_A	METHIONINE GAMMA-LYAS	404	TRICHOMONAS VAGINALIS	NSP	412133
1poa_A	PHOSPHOLIPASE A	118	Naja atra	SP	8656		1e5j_A	ENDOGLUCANAS	305	BACILLUS AGARADHAERENS	NSP	76935
1poc_A	PHOSPHOLIPASE A	134	Apis mellifera	SP	7460		1e5k_A	MOLYBDOPTERIN-GUANINE DINUCLEOTIDE BIOSYNTHE	201	Escherichia coli K12	NSP	83333
1pp2_R	CALCIUM-FREE PHOSPHOLIPASE A	122	Crotalus atrox	SP	8730		1e5l_A	SACCHAROPINE REDUCTAS	450	Magnaporthe grisea	NSP	148305
1ps3_A	Alpha-mannosidase I	1045	Drosophila melanogaster	SP	7227		1e5m_A	BETA KETOACYL ACYL CARRIER PROTEIN SYNTHASE	416	Synechocystis sp.	NSP	1148
1psk_H	ANTIBOD	209	Mus musculus	SP	10090		1e5n_A	ENDO-1,4-BETA-XYLANASE	348	Pseudomonas fluorescens	NSP	294
1psk_L	ANTIBOD	213	Mus musculus	SP	10090		1e5r_A	PROLINE OXIDAS	290	STREPTOMYCES SP.	NSP	60871
1psm_A	SPAM-H	38	Plasmodium falciparum	SP	5833		1e5t_A	PROLYL ENDOPEPTIDAS	710	Sus scrofa	NSP	9823
1psy_A	2S albumi	125	Ricinus communis	SP	3988		1e5w_A	MOESI	346	Homo sapiens	NSP	9606
1pt6_A	Integrin alpha-	213	Homo sapiens	SP	9606		1e5x_A	THREONINE SYNTHAS	486	Arabidopsis thaliana	NSP	3702
1pu4_A	Membrane copper amine oxidas	763	Homo sapiens	SP	9606		1e68_A	AS-48 PROTEI	70	Enterococcus faecalis	NSP	1351
1pu5_A	Ganglioside GM2 activato	164	Homo sapiens	SP	9606		1e69_A	CHROMOSOME SEGREGATION SMC PROTEI	322	Thermotoga maritima	NSP	2336
1pum_A	lectin I A chai	249	Viscum album	SP	3972		1e6b_A	GLUTATHIONE S-TRANSFERAS	221	Arabidopsis thaliana	NSP	3702
1puo_A	Major allergen I polypeptide, fused chain 2,	170	Felis catus	SP	9685		1e6c_A	SHIKIMATE KINAS	173	Erwinia chrysanthemi	NSP	556
1pw9_A	Pulmonary surfactant-associated protein	177	Homo sapiens	SP	9606		1e6e_B	ADRENODOXI	128	Bos taurus	NSP	9913
1pwo_A	Phospholipase A	124	Micropechis ikaheka	SP	66188		1e6g_A	SPECTRIN ALPHA CHAI	62	Gallus gallus	NSP	9031
1pxd_B	Agglutinin beta-3 chain	20	Artocarpus integer	SP	3490		1e6i_A	TRANSCRIPTIONAL ACTIVATOR GCN	121	Saccharomyces cerevisiae	NSP	4932
1pxz_A	Major pollen allergen Jun a	346	Juniperus ashei	SP	13101		1e6k_A	CHEMOTAXIS PROTEIN CHE	130	Escherichia coli	NSP	562
1py9_A	Myelin-oligodendrocyte glycoprotei	116	Mus musculus	SP	10090		1e6v_A	METHYL-COENZYME M REDUCTASE I ALPHA SUBUNI	553	Methanopyrus kandleri	NSP	2320
1pyt_A	PROCARBOXYPEPTIDASE	94	Bos taurus	SP	9913		1e6v_B	METHYL-COENZYME M REDUCTASE I BETA SUBUNI	443	Methanopyrus kandleri	NSP	2320
1pyt_C	PROPROTEINASE	253	Bos taurus	SP	9913		1e6v_C	METHYL-COENZYME M REDUCTASE I GAMMA SUBUNI	258	Methanopyrus kandleri	NSP	2320
1pyt_D	CHYMOTRYPSINOGEN	251	Bos taurus	SP	9913		1e6y_A	METHYL-COENZYME M REDUCTASE SUBUNIT ALPH	569	Methanosarcina barkeri	NSP	2208
1pz7_A	Agri	204	Gallus Gallus	SP	9031		1e6y_B	METHYL-COENZYME M REDUCTASE I BETA SUBUNI	433	Methanosarcina barkeri	NSP	2208
1pzt_A	Beta-1,4-galactosyltransferase	286	Bos taurus	SP	9913		1e6y_C	METHYL-COENZYME M REDUCTASE SUBUNIT GAMM	247	Methanosarcina barkeri	NSP	2208
1q0x_H	Fab 9B1, heavy chai	221	Mus musculus	SP	10090		1e7d_A	RECOMBINATION ENDONUCLEASE VI	157	Enterobacteria phage T4	NSP	10665
1q0x_L	Fab 9B1, light chai	212	Mus musculus	SP	10090		1e7j_A	HIGH MOBILITY GROUP PROTEIN	74	Drosophila melanogaster	NSP	7227
1q25_A	cation-independent mannose 6-phosphate recep	432	Bos taurus	SP	9913		1e7n_A	BETA-CRYSTALLIN B	106	Mus musculus	NSP	10090
1q38_A	Fibronecti	89	Homo sapiens	SP	9606		1e7p_C	FUMARATE REDUCTASE CYTOCHROME B SUBUNI	256	Wolinella succinogenes	NSP	844
1q3a_A	Stromelysin-	165	Homo sapiens	SP	9606		1e7u_A	PHOSPHATIDYLINOSITOL 3-KINASE CATALYTIC SUBU	961	Sus scrofa	NSP	9823
1q3m_A	Osteocalci	49	Bos taurus	SP	9913		1e7z_A	ENDOTHELIAL-MONOCYTE ACTIVATING POLYPEPTIDE	174	Homo sapiens	NSP	9606
1q47_A	Semaphorin 3	495	Mus musculus	SP	10090		1e8c_A	UDP-N-ACETYLMURAMOYLALANYL-D-GLUTAMATE--2,6-	498	Escherichia coli	NSP	562
1q55_A	EP-cadheri	880	Mus musculus	SP	10090		1e8e_A	CYTOCHROME C'	124	METHYLOPHILUS METHYLOTROPHUS	NSP	17
1q56_A	Agri	195	Gallus Gallus	SP	9031		1e8j_A	RUBREDOXI	52	Desulfovibrio gigas	NSP	879
1q59_A	Early antigen protein	172	Human herpesvirus 4	SP	10376		1e8o_A	SIGNAL RECOGNITION PARTICLE 9 KDA PROTEI	85	Homo sapiens	NSP	9606
1q68_A	T-cell surface glycoprotein CD	38	Homo sapiens	SP	9606		1e8o_B	SIGNAL RECOGNITION PARTICLE 14 KDA PROTEI	106	Homo sapiens	NSP	9606
1q69_A	T-cell surface glycoprotein CD8 alpha chai	19	Homo sapiens	SP	9606		1e8r_A	ENDO-1,4-BETA-XYLANAS	50	Pseudomonas fluorescens	NSP	294
1q72_H	Fab M82G2, Heavy chai	223	Mus musculus	SP	10090		1e8y_A	PHOSPHATIDYLINOSITOL 3-KINASE CATALYTIC SUBU	966	Homo sapiens	NSP	9606
1q72_L	Fab M82G2, Light chai	218	Mus musculus	SP	10090		1e93_A	CATALAS	484	Proteus mirabilis	NSP	584
1q7d_A	collagen alfa 1(I) chain peptide GPOGPOGFOGE	23	Homo sapiens	SP	9606		1e94_E	HEAT SHOCK PROTEIN HSL	449	Escherichia coli BL21(DE3)	NSP	469008
1q7j_A	Hemorrhagic protein-rhodostomi	68	Calloselasma rhodostoma	SP	8717		1e96_A	RAS-RELATED C3 BOTULINUM TOXIN SUBSTRATE	192	Homo sapiens	NSP	9606
1q83_A	Acetylcholinesteras	580	Mus musculus	SP	10090		1e9k_A	CAMP SPECIFIC PHOSPHODIESTERASE PDE4D	38	Homo sapiens	NSP	9606
1q8m_A	triggering receptor expressed on myeloid cel	127	Homo sapiens	SP	9606		1e9m_A	FERREDOXIN V	106	Rhodobacter capsulatus	NSP	1061
1q94_A	HLA class I histocompatibility antigen, A-11	275	Homo sapiens	SP	9606		1e9n_A	DNA-(APURINIC OR APYRIMIDINIC SITE) LYAS	318	Homo sapiens	NSP	9606
1q9h_A	cellobiohydrolase I catalytic domai	437	Talaromyces emersonii	SP	68825		1e9o_B	SUPEROXIDE DISMUTAS	152	Bos taurus	NSP	9913
1q9o_B	S45-2 Fab (IgG1k) heavy chai	226	Mus musculus	SP	10090		1e9r_A	CONJUGAL TRANSFER PROTEIN TRW	437	Escherichia coli	NSP	562
1qcx_A	PECTIN LYASE	359	Aspergillus niger	SP	5061		1e9w_A	THIOSTREPTO	19	Streptomyces azureus	NSP	146537
1qd0_A	VHH-R2 ANTI-RR6 ANTIBOD	128	Lama glama	SP	9844		1e9x_A	CYTOCHROME P450 51-LIKE RV0764	455	Mycobacterium tuberculosis	NSP	1773
1qdm_A	PROPHYTEPSI	478	Hordeum vulgare	SP	4513		1e9y_A	UREASE SUBUNIT ALPH	238	Helicobacter pylori	NSP	210
1qe6_A	INTERLEUKIN-8 VARIAN	72	Homo sapiens	SP	9606		1e9y_B	UREASE SUBUNIT BET	569	Helicobacter pylori	NSP	210
1qfa_A	PROTEIN (NEUROPEPTIDE Y	15	Homo sapiens	SP	9606		1ea0_A	GLUTAMATE SYNTHASE [NADPH] LARGE CHAI	1479	Azospirillum brasilense	NSP	192
1qft_A	PROTEIN (FEMALE-SPECIFIC HISTAMINE BINDING P	175	Rhipicephalus appendiculatus	SP	34631		1ea3_A	MATRIX PROTEIN M	164	Influenza virus	NSP	11320
1qfu_H	PROTEIN (IMMUNOGLOBULIN IGG1-KAPPA ANTIBODY	223	Mus musculus	SP	10090		1ea7_A	SERINE PROTEAS	310	Lysinibacillus sphaericus	NSP	1421
1qfw_H	ANTIBODY (ANTI ALPHA SUBUNIT) (HEAVY CHAIN	117	Mus musculus	SP	10090		1ea9_C	CYCLOMALTODEXTRINAS	583	Bacillus sp.	NSP	1409
1qfw_I	ANTIBODY (ANTI BETA SUBUNIT) (HEAVY CHAIN	122	Mus musculus	SP	10090		1eah_1	POLIOVIRUS TYPE 2 COAT PROTEINS VP1 TO VP	301	Human poliovirus 2	NSP	12083
1qfw_L	ANTIBODY (ANTI ALPHA SUBUNIT) (LIGHT CHAIN	114	Mus musculus	SP	10090		1eah_2	POLIOVIRUS TYPE 2 COAT PROTEINS VP1 TO VP	271	Human poliovirus 2	NSP	12083
1qfw_M	ANTIBODY (ANTI BETA SUBUNIT) (LIGHT CHAIN	108	Mus musculus	SP	10090		1eah_3	POLIOVIRUS TYPE 2 COAT PROTEINS VP1 TO VP	238	Human poliovirus 2	NSP	12083
1qfx_A	PROTEIN (PH 2.5 ACID PHOSPHATASE	460	Aspergillus niger	SP	5061		1eah_4	POLIOVIRUS TYPE 2 COAT PROTEINS VP1 TO VP	68	Human poliovirus 2	NSP	12083
1qgc_4	PROTEIN (IMMUNOGLOBULIN	438	Mus musculus	SP	10090		1eai_C	PROTEIN (CHYMOTRYPSIN/ELASTASE ISOINHIBITOR	61	Ascaris suum	NSP	6253
1qgj_A	PEROXIDASE	300	Arabidopsis thaliana	SP	3702		1eal_A	ILEAL LIPID BINDING PROTEI	127	Sus scrofa	NSP	9823
1qh2_B	PROTEIN (TRYPSIN INHIBITOR C2	28	Nicotiana alata	SP	4087		1eam_A	PROTEIN (VP39	307	Vaccinia virus	NSP	10245
1qhu_A	PROTEIN (HEMOPEXIN	460	Oryctolagus cuniculus	SP	9986		1ean_A	RUNT-RELATED TRANSCRIPTION FACTOR	140	Mus musculus	NSP	10090
1qhw_A	PROTEIN (PURPLE ACID PHOSPHATASE	327	Rattus norvegicus	SP	10116		1ear_A	UREASE ACCESSORY PROTEIN URE	147	Sporosarcina pasteurii	NSP	1474
1qi7_A	PROTEIN (N-GLYCOSIDASE	253	Saponaria officinalis	SP	3572		1eaz_A	TANDEM PH DOMAIN CONTAINING PROTEIN-	125	Homo sapiens	NSP	9606
1qk6_A	HUWENTOXIN-	33	Ornithoctonus huwena	SP	29017		1eb7_A	CYTOCHROME C551 PEROXIDAS	323	Pseudomonas aeruginosa	NSP	287
1qk7_A	SELENOCOSMIA HUWENA LECTIN-	32	Ornithoctonus huwena	SP	29017		1ebd_A	DIHYDROLIPOAMIDE DEHYDROGENAS	455	Geobacillus stearothermophilus	NSP	1422
1qkz_H	ANTIBOD	219	Mus musculus	SP	10090		1ebl_A	BETA-KETOACYL-ACP SYNTHASE II	317	Escherichia coli	NSP	562
1qlx_A	PRION PROTEI	210	Homo sapiens	SP	9606		1ec6_A	RNA-BINDING PROTEIN NOVA-	87	Homo sapiens	NSP	9606
1qnk_A	GROB[5-73	69	Homo sapiens	SP	9606		1ec7_A	GLUCARATE DEHYDRATAS	446	Escherichia coli	NSP	562
1qno_A	ENDO-1,4-B-D-MANNANAS	344	Trichoderma reesei	SP	51453		1ecb_A	GLUTAMINE PHOSPHORIBOSYLPYROPHOSPHATE AMIDOT	504	Escherichia coli	NSP	562
1qnx_A	VES V	209	Vespula vulgaris	SP	7454		1ece_A	ENDOCELLULASE E	358	Acidothermus cellulolyticus	NSP	28049
1qnz_H	0.5B ANTIBODY (HEAVY CHAIN	119	Mus musculus	SP	10090		1eci_A	ECTATOMI	37	Ectatomma tuberculatum	NSP	39300
1qo3_C	LY49	137	Mus musculus	SP	10090		1eci_B	ECTATOMI	34	Ectatomma tuberculatum	NSP	39300
1qoz_A	ACETYL XYLAN ESTERAS	207	Trichoderma reesei	SP	51453		1ecl_A	ESCHERICHIA COLI TOPOISOMERASE	597	Escherichia coli	NSP	562
1qpa_A	LIGNIN PEROXIDAS	345	Phanerochaete chrysosporium	SP	5306		1ecm_A	ENDO-OXABICYCLIC TRANSITION STATE ANALOGU	109	Escherichia coli	NSP	562
1qqf_A	PROTEIN (COMPLEMENT C3DG	277	Rattus norvegicus	SP	10116		1ecr_A	PROTEIN (REPLICATION-TERMINATOR PROTEIN	309	Escherichia coli	NSP	37762
1qqk_A	FIBROBLAST GROWTH FACTOR	140	Rattus norvegicus	SP	10116		1ecs_A	BLEOMYCIN RESISTANCE PROTEI	126	Klebsiella pneumoniae	NSP	573
1qr4_A	PROTEIN (TENASCIN	186	Gallus Gallus	SP	9031		1ecw_A	GAG POLYPROTEI	135	Simian immunodeficiency virus	NSP	11723
1qsv_A	VASCULAR ENDOTHELIAL GROWTH FACTOR RECEPTOR	101	Homo sapiens	SP	9606		1ecx_A	AMINOTRANSFERAS	384	Thermotoga maritima	NSP	2336
1qua_A	ACUTOLYSIN-	197	Deinagkistrodon acutus	SP	36307		1ed7_A	CHITINASE A	45	Bacillus circulans	NSP	1397
1qwo_A	phytas	442	Aspergillus fumigatus	SP	746128		1edg_A	ENDOGLUCANASE	380	Clostridium cellulolyticum	NSP	394503
1qwv_A	Pheromone-binding protei	142	Antheraea polyphemus	SP	7120		1edi_A	STAPHYLOCOCCAL PROTEIN	56	Staphylococcus aureus	NSP	1280
1qz1_A	Neural cell adhesion molecule 1, 140 kDa iso	291	Rattus norvegicus	SP	10116		1edo_A	BETA-KETO ACYL CARRIER PROTEIN REDUCTAS	244	Brassica napus	NSP	3708
1r13_A	Pulmonary surfactant-associated protein	148	Rattus norvegicus	SP	10116		1edt_A	ENDO-BETA-N-ACETYLGLUCOSAMINIDASE H, ENDO	271	Streptomyces plicatus	NSP	1922
1r1z_A	ERGIC-53 protei	263	Rattus norvegicus	SP	10116		1edx_A	RHODOPSI	40	Bos taurus	NSP	9913
1r24_A	PROTEIN (IGG3-KAPPA ANTIBODY (LIGHT CHAIN)	206	Mus musculus	SP	10090		1edz_A	5,10-METHYLENETETRAHYDROFOLATE DEHYDROGENAS	320	Saccharomyces cerevisiae	NSP	4932
1r24_B	PROTEIN (IGG3-KAPPA ANTIBODY (HEAVY CHAIN)	217	Mus musculus	SP	10090		1ee0_A	2-PYRONE SYNTHAS	402	Gerbera hybrid cultivar	NSP	18101
1r2m_A	Hydrophobin I	71	Trichoderma reesei	SP	51453		1ee1_A	NH(3)-DEPENDENT NAD(+) SYNTHETAS	271	Bacillus subtilis	NSP	1423
1r3h_A	MHC H2-TL-T10-12	260	Mus musculus	SP	10090		1ee5_B	NUCLEOPLASMI	19	Xenopus laevis	NSP	8355
1r42_A	angiotensin I converting enzyme	615	Homo sapiens	SP	9606		1ee6_A	PECTATE LYAS	197	Bacillus sp.	NSP	98226
1r4y_A	Ribonuclease alpha-sarci	136	Aspergillus giganteus	SP	5060		1ee7_A	CHRYSOSPERMIN	20	HYPOMYCES CHRYSOSPERMUS	NSP	5131
1r54_A	ADAM 3	214	Homo sapiens	SP	9606		1ee8_A	MUTM (FPG) PROTEI	266	Thermus thermophilus	NSP	300852
1rbc_S	RIBONUCLEASE S (S-PEPTIDE	16	Bos taurus	SP	9913		1eem_A	GLUTATHIONE-S-TRANSFERAS	241	Homo sapiens	NSP	9606
1rbe_S	RIBONUCLEASE S (S-PEPTIDE	16	Bos taurus	SP	9913		1eep_A	INOSINE 5'-MONOPHOSPHATE DEHYDROGENAS	404	Borrelia burgdorferi	NSP	139
1rbf_S	RIBONUCLEASE S (S-PEPTIDE	16	Bos taurus	SP	9913		1ees_B	P21-ACTIVATED KINAS	46	Mus musculus	NSP	10090
1rbg_S	RIBONUCLEASE S (S-PEPTIDE	16	Bos taurus	SP	9913		1ef1_C	MOESI	90	Homo sapiens	NSP	9606
1rbh_S	RIBONUCLEASE S (S-PEPTIDE	16	Bos taurus	SP	9913		1ef4_A	DNA-DIRECTED RNA POLYMERAS	55	Methanothermobacter thermautotrophicus	NSP	145262
1rbi_S	RIBONUCLEASE S (S-PEPTIDE	16	Bos taurus	SP	9913		1ef5_A	RG	103	Mus musculus	NSP	10090
1rc9_A	cysteine-rich secretory protei	221	Viridovipera stejnegeri	SP	39682		1ef8_A	METHYLMALONYL COA DECARBOXYLAS	261	Escherichia coli	NSP	562
1rd4_A	Integrin alpha-	191	Homo sapiens	SP	9606		1efd_N	FERRICHROME-BINDING PERIPLASMIC PROTEI	266	Escherichia coli	NSP	562
1rd8_A	hemagglutinin	385	Influenza A virus	SP	11320		1efg_A	ELONGATION FACTOR	691	Thermus thermophilus	NSP	274
1rd8_B	hemagglutinin	182	Influenza A virus	SP	11320		1efh_A	HYDROXYSTEROID SULFOTRANSFERAS	292	Homo sapiens	NSP	9606
1reo_A	AHPLAA	486	Gloydius halys	SP	8714		1efk_A	MALIC ENZYM	584	Homo sapiens	NSP	9606
1rer_A	Structural polyprotei	391	Semliki forest virus	SP	11033		1efn_B	HIV-1 NEF PROTEI	152	Human immunodeficiency virus 1	NSP	11676
1rew_C	bone morphogenetic protein receptor type I	135	Homo sapiens	SP	9606		1efp_A	PROTEIN (ELECTRON TRANSFER FLAVOPROTEIN	307	Paracoccus denitrificans	NSP	266
1rfn_A	PROTEIN (COAGULATION FACTOR IX	235	Homo sapiens	SP	9606		1efp_B	PROTEIN (ELECTRON TRANSFER FLAVOPROTEIN	252	Paracoccus denitrificans	NSP	266
1rgx_A	Resisti	114	Mus musculus	SP	10090		1efv_B	ELECTRON TRANSFER FLAVOPROTEI	255	Homo sapiens	NSP	9606
1rh7_A	Resistin-like bet	81	Mus musculus	SP	10090		1efw_A	ASPARTYL-TRNA SYNTHETAS	580	Thermus thermophilus	NSP	274
1rh9_A	endo-beta-mannanas	373	Solanum lycopersicum	SP	4081		1efz_A	TRNA-GUANINE TRANSGLYCOSYLAS	386	Zymomonas mobilis	NSP	542
1rhf_A	Tyrosine-protein kinase receptor TYRO	182	Homo sapiens	SP	9606		1eg0_E	PROTEIN (S8 RIBOSOMAL PROTEIN	138	Escherichia coli	NSP	562
1rhh_A	Fab X5, light chai	215	Homo sapiens	SP	9606		1eg0_F	PROTEIN (S15 RIBOSOMAL PROTEIN	89	Escherichia coli	NSP	562
1rhh_B	Fab X5, heavy chai	239	Homo sapiens	SP	9606		1eg0_G	PROTEIN (S17 RIBOSOMAL PROTEIN	93	Escherichia coli	NSP	562
1ri8_A	camelid ANTIBODY HEAVY CHAI	134	Camelus dromedarius	SP	9838		1eg0_J	PROTEIN (RIBOSOMAL PROTEIN L6	171	Escherichia coli	NSP	562
1rih_H	heavy chain of antibody 14F	231	Mus musculus	SP	10090		1eg0_N	PROTEIN (RIBOSOMAL PROTEIN L1	229	Escherichia coli	NSP	562
1rj1_A	invertase inhibito	151	Nicotiana tabacum	SP	4097		1eg2_A	MODIFICATION METHYLASE RSR	319	Rhodobacter sphaeroides	NSP	1063
1rj5_A	Carbonic anhydrase XI	261	Mus musculus	SP	10090		1eg3_A	DYSTROPHI	261	Homo sapiens	NSP	9606
1rj8_A	ectodysplasin-A isoform EDA-A	164	Homo sapiens	SP	9606		1eg7_A	FORMYLTETRAHYDROFOLATE SYNTHETAS	557	Moorella thermoacetica	NSP	1525
1rjc_A	camelid heavy chain antibod	137	Camelus dromedarius	SP	9838		1eg9_A	PROTEIN (NAPHTHALENE 1,2-DIOXYGENASE ALPHA S	449	Pseudomonas putida	NSP	303
1rjl_B	Fab H6831 H-chai	221	Mus musculus	SP	10090		1eg9_B	PROTEIN (NAPHTHALENE 1,2-DIOXYGENASE BETA SU	194	Pseudomonas putida	NSP	303
1rjt_A	Small inducible cytokine B1	73	Homo sapiens	SP	9606		1ega_A	PROTEIN (GTP-BINDING PROTEIN ERA	301	Escherichia coli	NSP	562
1rl0_A	Antiviral protein DAP-3	255	Dianthus caryophyllus	SP	3570		1ego_A	GLUTAREDOXI	85	Escherichia coli	NSP	562
1rlb_E	RETINOL BINDING PROTEI	174	Gallus Gallus	SP	9031		1egx_A	VASODILATOR-STIMULATED PHOSPHOPROTEI	115	Homo sapiens	NSP	9606
1rmf_H	IGG2A-KAPPA R6.5 FAB (HEAVY CHAIN	216	Mus musculus	SP	10090		1egz_A	ENDOGLUCANASE	291	Erwinia chrysanthemi	NSP	556
1rmg_A	RHAMNOGALACTURONASE	422	Aspergillus aculeatus	SP	5053		1eh1_A	RIBOSOME RECYCLING FACTO	185	Thermus thermophilus	NSP	274
1rmj_A	Insulin-like growth factor binding protein	107	Homo sapiens	SP	9606		1eh2_A	EPS1	106	Homo sapiens	NSP	9606
1rmk_A	Mu-O-conotoxin MrVI	31	Conus marmoreus	SP	42752		1eh6_A	O6-ALKYLGUANINE-DNA ALKYLTRANSFERAS	207	Homo sapiens	NSP	9606
1rn7_A	Cystatin	122	Homo sapiens	SP	9606		1eh9_A	GLYCOSYLTREHALOSE TREHALOHYDROLAS	558	Sulfolobus solfataricus	NSP	2287
1rnf_A	PROTEIN (RIBONUCLEASE 4	120	Homo sapiens	SP	9606		1ehi_A	D-ALANINE:D-LACTATE LIGAS	377	Leuconostoc mesenteroides	NSP	1245
1rod_A	CHIMERIC PROTEIN OF INTERLEUKIN 8 AND HUMAN	72	Homo sapiens	SP	9606		1ehj_A	CYTOCHROME C	68	Desulfuromonas acetoxidans	NSP	891
1ron_A	NEUROPEPTIDE	37	Homo sapiens	SP	9606		1ehk_B	BA3-TYPE CYTOCHROME-C OXIDAS	168	Thermus thermophilus	NSP	300852
1rp1_A	PANCREATIC LIPASE RELATED PROTEIN	450	Canis lupus familiaris	SP	9615		1ehs_A	HEAT-STABLE ENTEROTOXIN	48	Escherichia coli	NSP	562
1rpa_A	PROSTATIC ACID PHOSPHATAS	342	Rattus norvegicus	SP	10116		1ehw_A	NUCLEOSIDE DIPHOSPHATE KINAS	162	Homo sapiens	NSP	9606
1rra_A	PROTEIN (RIBONUCLEASE	124	Rattus norvegicus	SP	10116		1ehx_A	SCAFFOLDIN PROTEI	94	Clostridium cellulolyticum	NSP	1521
1ru7_A	hemagglutini	327	Influenza A virus	SP	211044		1ehy_A	PROTEIN (SOLUBLE EPOXIDE HYDROLASE	294	Agrobacterium tumefaciens	NSP	358
1ru7_B	hemagglutini	160	Influenza A virus	SP	211044		1ei0_A	P8MTCP	38	Homo sapiens	NSP	9606
1rw5_A	Prolacti	199	Homo sapiens	SP	9606		1ei1_A	DNA GYRASE	391	Escherichia coli	NSP	562
1ry7_B	Fibroblast growth factor receptor	334	Homo sapiens	SP	9606		1ei5_A	D-AMINOPEPTIDAS	520	Ochrobactrum anthropi	NSP	529
1ryg_A	Hainantoxin-I	36	Ornithoctonus hainana	SP	209901		1ei6_A	PHOSPHONOACETATE HYDROLAS	406	Pseudomonas fluorescens	NSP	294
1ryv_A	Hainantoxin-I	36	Ornithoctonus hainana	SP	209901		1eia_A	EIAV CAPSID PROTEIN P2	207	Equine infectious anemia virus	NSP	11665
1rzf_H	Fab E51 heavy chai	235	Homo sapiens	SP	9606		1eij_A	HYPOTHETICAL PROTEIN MTH161	80	Methanothermobacter thermautotrophicus	NSP	145262
1rzf_L	Fab E51 light chai	213	Homo sapiens	SP	9606		1eik_A	RNA POLYMERASE SUBUNIT RPB	77	Methanothermobacter thermautotrophicus	NSP	145262
1rzg_A	Fab 412d light chai	231	Homo sapiens	SP	9606		1eit_A	MU-AGATOXIN-	37	Agelenopsis aperta	NSP	6908
1rzg_B	Fab 412d heavy chai	214	Homo sapiens	SP	9606		1eiw_A	HYPOTHETICAL PROTEIN MTH53	111	Methanothermobacter thermautotrophicus	NSP	145262
1rzi_B	Fab 47e heavy chai	230	Homo sapiens	SP	9606		1eix_A	OROTIDINE 5'-MONOPHOSPHATE DECARBOXYLAS	245	Escherichia coli	NSP	562
1rzo_A	Agglutini	262	Ricinus communis	SP	3988		1eiz_A	FTS	180	Escherichia coli	NSP	562
1rzo_B	Agglutini	262	Ricinus communis	SP	3988		1ej1_A	EUKARYOTIC TRANSLATION INITIATION FACTOR 4	190	Mus musculus	NSP	10090
1s2b_A	Scytalidopepsin	206	Scytalidium lignicola	SP	5539		1ej2_A	NICOTINAMIDE MONONUCLEOTIDE ADENYLYLTRANSFER	181	Methanothermobacter thermautotrophicus	NSP	145262
1s2j_A	Peptidoglycan recognition protein SA CG11709	209	Drosophila melanogaster	SP	7227		1ej3_A	AEQUORI	191	Aequorea aequorea	NSP	168712
1s4n_A	Glycolipid 2-alpha-mannosyltransferas	348	Saccharomyces cerevisiae	SP	4932		1ej5_A	WISKOTT-ALDRICH SYNDROME PROTEI	107	Homo sapiens	NSP	9606
1s4v_A	cysteine endopeptidas	229	Ricinus communis	SP	3988		1ej6_A	LAMBDA	1289	Reovirus sp.	NSP	10891
1s4x_A	Integrin beta-	67	Homo sapiens	SP	9606		1ej6_B	LAMBDA	1275	Reovirus sp.	NSP	10891
1s4y_A	Activin receptor type IIB precurso	98	Mus musculus	SP	10090		1ej6_D	SIGMA	418	Reovirus sp.	NSP	10891
1s6b_A	Phospholipase A2 isoform	119	Naja sagittifera	SP	195058		1ej7_S	RUBISCO (SMALL SUBUNIT	123	Nicotiana tabacum	NSP	4097
1s6b_B	Phospholipase A2 isoform	119	Naja sagittifera	SP	195058		1ejb_A	LUMAZINE SYNTHAS	168	Saccharomyces cerevisiae	NSP	4932
1s6d_A	Albumin	103	Helianthus annuus	SP	4232		1eje_A	FMN-BINDING PROTEI	192	Methanothermobacter thermautotrophicus	NSP	145262
1s78_A	Receptor protein-tyrosine kinase erbB-	624	Homo sapiens	SP	9606		1ejf_A	PROGESTERONE RECEPTOR P2	125	Homo sapiens	NSP	9606
1s78_D	Pertuzumab Fab heavy chai	226	Mus musculus	SP	10090		1eji_A	SERINE HYDROXYMETHYLTRANSFERAS	478	Mus musculus	NSP	10090
1s7q_A	H-2 class I histocompatibility antigen, K-B	348	Mus musculus	SP	10090		1ejj_A	PHOSPHOGLYCERATE MUTAS	511	Geobacillus stearothermophilus	NSP	1422
1s7u_A	H-2 class I histocompatibility antigen, D-B	338	Mus musculus	SP	10090		1ejp_A	SYNDECAN-	28	Homo sapiens	NSP	9606
1s8g_A	Phospholipase A2 homolo	121	Agkistrodon contortrix laticinctus	SP	37195		1ejr_C	UREASE ALPHA SUBUNI	567	Klebsiella aerogenes	NSP	548
1s9v_A	HLA class II histocompatibility antigen, DQ(	193	Homo sapiens	SP	9606		1ek0_A	PROTEIN (GTP-BINDING PROTEIN YPT51	170	Saccharomyces cerevisiae	NSP	4932
1sbs_H	MONOCLONAL ANTIBODY 3A	222	Mus musculus	SP	10090		1ek4_A	BETA-KETOACYL [ACYL CARRIER PROTEIN] SYNTHAS	418	Escherichia coli	NSP	562
1sbs_L	MONOCLONAL ANTIBODY 3A	220	Mus musculus	SP	10090		1ek5_A	UDP-GALACTOSE 4-EPIMERAS	348	Homo sapiens	NSP	9606
1scf_A	STEM CELL FACTO	273	Homo sapiens	SP	9606		1ek8_A	RIBOSOME RECYCLING FACTO	185	Escherichia coli	NSP	562
1sch_A	PEANUT PEROXIDASE, MAJOR CATIONIC ISOZYM	294	Arachis hypogaea	SP	3818		1eke_A	RIBONUCLEASE HI	230	Methanocaldococcus jannaschii	NSP	2190
1sdd_A	Coagulation factor	306	Bos taurus	SP	9913		1ekf_A	BRANCHED CHAIN AMINO ACID AMINOTRANSFERASE (	365	Homo sapiens	NSP	9606
1sdd_B	Coagulation factor	647	Bos taurus	SP	9913		1ekj_A	BETA-CARBONIC ANHYDRAS	221	Pisum sativum	NSP	3888
1sdw_A	Peptidyl-glycine alpha-amidating monooxygena	314	Rattus norvegicus	SP	10116		1ekr_A	MOLYBDENUM COFACTOR BIOSYNTHESIS PROTEIN	161	Escherichia coli	NSP	562
1seg_A	AAH2: LQH-ALPHA-IT (FACE) CHIMERIC TOXI	64	Androctonus australis hector	SP	70175		1ekx_A	ASPARTATE TRANSCARBAMOYLAS	311	Escherichia coli	NSP	562
1sek_A	SERPIN	378	Manduca sexta	SP	7130		1ekz_A	MATERNAL EFFECT PROTEIN (STAUFEN	76	Drosophila melanogaster	NSP	7227
1sen_A	Thioredoxin-like protein p1	164	Homo sapiens	SP	9606		1el1_A	LYSOZYME	130	Canis lupus familiaris	NSP	9615
1seq_H	Monoclonal Antibody MNAC1	225	Mus musculus	SP	10090		1el4_A	OBELI	195	Obelia longissima	NSP	32570
1seq_L	Monoclonal Antibody MNAC1	213	Mus musculus	SP	10090		1el5_A	SARCOSINE OXIDAS	389	Bacillus sp.	NSP	69000
1sfp_A	ASF	114	Bos taurus	SP	9913		1el6_A	BASEPLATE STRUCTURAL PROTEIN GP1	219	Enterobacteria phage T4	NSP	10665
1sg1_A	Beta-nerve growth facto	120	Homo sapiens	SP	9606		1elj_A	MALTODEXTRIN-BINDING PROTEI	381	Pyrococcus furiosus	NSP	2261
1sgf_A	NERVE GROWTH FACTO	240	Mus musculus	SP	10090		1elk_A	TARGET OF MYB	157	Homo sapiens	NSP	9606
1sgf_G	NERVE GROWTH FACTO	237	Mus musculus	SP	10090		1elp_A	GAMMA-D CRYSTALLI	173	Bos taurus	NSP	9913
1shm_A	ANTIBODY RI	127	Lama glama	SP	9844		1elq_A	L-CYSTEINE/L-CYSTINE C-S LYAS	390	Synechocystis sp.	NSP	1147
1shn_A	alkaline phosphatas	478	Pandalus borealis	SP	6703		1elr_A	TPR2A-DOMAIN OF HO	131	Homo sapiens	NSP	9606
1si5_H	hepatocyte growth facto	240	Homo sapiens	SP	9606		1elt_A	ELASTAS	236	Salmo salar	NSP	8030
1sji_A	Calsequestrin, cardiac muscle isofor	350	Canis lupus familiaris	SP	9615		1elw_A	TPR1-DOMAIN OF HO	118	Homo sapiens	NSP	9606
1sju_A	PROINSULI	50	Homo sapiens	SP	9606		1em2_A	MLN64 PROTEI	229	Homo sapiens	NSP	9606
1sjv_A	r	114	Lama glama	SP	9844		1em7_A	PROTEIN	56	Streptococcus sp.	NSP	1306
1sjx_A	immunoglobulin VH domai	122	Lama glama	SP	9844		1emd_A	MALATE DEHYDROGENAS	312	Escherichia coli	NSP	562
1sk3_A	Peptidoglycan recognition protein I-alph	165	Homo sapiens	SP	9606		1ems_A	NIT-FRAGILE HISTIDINE TRIAD FUSION PROTEI	440	Caenorhabditis elegans	NSP	6239
1skh_A	Major prion protein	30	Bos taurus	SP	9913		1emu_B	ADENOMATOUS POLYPOSIS COLI PROTEI	16	Homo sapiens	NSP	9606
1skz_A	ANTISTASI	119	Haementeria officinalis	SP	6410		1emx_A	HETEROPODATOXIN	30	Heteropoda venatoria	NSP	152925
1sl6_A	C-type lectin DC-SIGN	184	Homo sapiens	SP	9606		1emy_A	MYOGLOBI	153	Elephas maximus	NSP	9783
1sli_A	INTRAMOLECULAR TRANS-SIALIDAS	679	Macrobdella decora	SP	6405		1eni_A	ENDONUCLEASE	138	Enterobacteria phage T4	NSP	10665
1slm_A	STROMELYSIN-	255	Homo sapiens	SP	9606		1eno_A	ENOYL ACYL CARRIER PROTEIN REDUCTAS	312	Brassica napus	NSP	3708
1sm3_H	SM3 ANTIBOD	218	Mus musculus	SP	10090		1env_A	HIV-1 ENVELOPE PROTEIN CHIMERA CONSISTING OF	123	Saccharomyces cerevisiae	NSP	4932
1smr_A	RENI	335	Mus musculus	SP	10090		1eo1_A	HYPOTHETICAL PROTEIN MTH117	124	Methanothermobacter thermautotrophicus	NSP	145262
1sn0_A	transthyreti	130	Sparus aurata	SP	8175		1eo2_A	PROTOCATECHUATE 3,4-DIOXYGENASE ALPHA CHAI	209	Acinetobacter sp.	NSP	62977
1snl_A	Nucleobindin	103	Homo sapiens	SP	9606		1eo2_B	PROTOCATECHUATE 3,4-DIOXYGENASE BETA CHAI	241	Acinetobacter sp.	NSP	62977
1spj_A	Kallikrein	238	Homo sapiens	SP	9606		1eo3_A	TYPE II RESTRICTION ENZYME ECOR	245	Escherichia coli	NSP	562
1spp_A	MAJOR SEMINAL PLASMA GLYCOPROTEIN PSP-	109	Sus scrofa	SP	9823		1eo6_A	GOLGI-ASSOCIATED ATPASE ENHANCER OF 16 K	117	Bos taurus	NSP	9913
1spp_B	MAJOR SEMINAL PLASMA GLYCOPROTEIN PSP-I	116	Sus scrofa	SP	9823		1eod_A	POTASSIUM CHANNEL KV1.	100	Aplysia californica	NSP	6500
1sq0_A	Von Willebrand factor (vWF) [Contains: Von W	214	Homo sapiens	SP	9606		1eok_A	ENDO-BETA-N-ACETYLGLUCOSAMINIDASE F	290	Elizabethkingia meningoseptica	NSP	238
1sqj_A	oligoxyloglucan reducing-end-specific cellob	789	Geotrichum sp. M128	SP	203496		1eoq_A	GAG POLYPROTEIN CAPSID PROTEIN P2	96	Rous sarcoma virus - Prague C	NSP	11888
1sr0_A	signal processing protei	361	Ovis aries	SP	9940		1ep0_A	DTDP-6-DEOXY-D-XYLO-4-HEXULOSE 3,5-EPIMERAS	185	Methanothermobacter thermautotrophicus	NSP	145262
1srz_A	Gamma-aminobutyric acid type B receptor, sub	68	Rattus norvegicus	SP	10116		1ep1_A	DIHYDROOROTATE DEHYDROGENASE B (PYRD SUBUNIT	311	Lactococcus lactis	NSP	1358
1ssa_B	RIBONUCLEASE	14	Bos taurus	SP	9913		1ep3_B	DIHYDROOROTATE DEHYDROGENASE B (PYRK SUBUNIT	262	Lactococcus lactis	NSP	1358
1ssb_B	RIBONUCLEASE	14	Bos taurus	SP	9913		1ep7_A	THIOREDOXIN CH1, H-TYP	112	Chlamydomonas reinhardtii	NSP	3055
1ssl_A	Hepatocyte growth factor recepto	48	Homo sapiens	SP	9606		1eps_A	5-ENOL-PYRUVYL-3-PHOSPHATE SYNTHAS	427	Escherichia coli	NSP	562
1ssz_A	Pulmonary surfactant-associated protein	34	Homo sapiens	SP	9606		1epu_A	S-SEC	591	Loligo pealei	NSP	1051067
1st8_A	fructan 1-exohydrolase II	543	Cichorium intybus	SP	13427		1epw_A	BOTULINUM NEUROTOXIN TYPE	1290	Clostridium botulinum	NSP	1491
1su3_A	Interstitial collagenas	450	Homo sapiens	SP	9606		1eq6_A	MOG1	189	Saccharomyces cerevisiae	NSP	4932
1svf_A	PROTEIN (FUSION GLYCOPROTEIN	64	Simian virus 5 (strain W3)	SP	11208		1eq7_A	OUTER MEMBRANE LIPOPROTEI	56	Escherichia coli	NSP	562
1sy6_A	T-cell surface glycoprotein CD3 gamma/epsilo	204	Homo sapiens	SP	9606		1eq9_A	CHYMOTRYPSI	222	Solenopsis invicta	NSP	13686
1sy6_H	OKT3 Fab heavy chai	219	Mus musculus	SP	10090		1eqq_A	SINGLE STRANDED DNA BINDING PROTEI	178	Escherichia coli	NSP	562
1sy6_L	OKT3 Fab light chai	213	Mus musculus	SP	10090		1eqr_A	ASPARTYL-TRNA SYNTHETAS	590	Escherichia coli	NSP	562
1szb_A	mannose binding lectin-associated serine pro	170	Homo sapiens	SP	9606		1eqw_A	CU,ZN SUPEROXIDE DISMUTAS	156	Salmonella typhimurium	NSP	90371
1szh_A	Her-1 protei	161	Caenorhabditis elegans	SP	6239		1eqx_A	PAPILLOMAVIRUS E6-ASSOCIATED PROTEI	18	Homo sapiens	NSP	9606
1szl_A	F-spondi	61	Rattus norvegicus	SP	10116		1eqy_A	ALPHA ACTI	377	Oryctolagus cuniculus	NSP	9986
1szn_A	alpha-galactosidas	417	Trichoderma reesei	SP	51453		1eqz_A	PROTEIN (HISTONE H2A	129	Gallus gallus	NSP	9031
1t0p_B	Intercellular adhesion molecule-	86	Homo sapiens	SP	9606		1eqz_B	PROTEIN (HISTONE H2B	126	Gallus gallus	NSP	9031
1t0w_A	Hevei	33	Hevea brasiliensis	SP	3981		1erb_A	RETINOL BINDING PROTEI	183	Bos taurus	NSP	9913
1t0z_A	insect neurotoxi	72	Mesobuthus martensii	SP	34649		1erj_A	TRANSCRIPTIONAL REPRESSOR TUP	393	Saccharomyces cerevisiae	NSP	4932
1t12_A	NONSPECIFIC LIPID-TRANSFER PROTEIN	91	Nicotiana tabacum	SP	4097		1erz_A	N-CARBAMYL-D-AMINO ACID AMIDOHYDROLAS	303	Agrobacterium sp.	NSP	252128
1t1k_B	Insuli	30	Homo sapiens	SP	9606		1es0_B	65 KD GLUTAMIC ACID DECARBOXYLASE+H-2 CLASS	221	Homo sapiens	NSP	9606
1t2j_A	M12-Variable Heavy domai	116	Homo sapiens	SP	9606		1es2_A	DD-TRANSPEPTIDAS	262	Streptomyces sp.	NSP	1958
1t34_H	Atrial natriuretic peptide facto	21	Rattus norvegicus	SP	10116		1es6_A	MATRIX PROTEIN VP4	296	Ebola virus sp.	NSP	205488
1t3f_B	Huzaf antibody heavy chai	220	Homo sapiens	SP	9606		1esc_A	ESTERAS	306	Streptomyces scabiei	NSP	1930
1t4k_A	IMMUNOGLOBULIN IGG1, KAPPA LIGHT CHAI	217	Mus musculus	SP	10090		1esm_A	PANTOTHENATE KINAS	316	Escherichia coli	NSP	562
1t4k_B	IMMUNOGLOBULIN IGG1, HEAVY CHAI	217	Mus musculus	SP	10090		1eso_A	CU, ZN SUPEROXIDE DISMUTAS	154	Escherichia coli	NSP	562
1t50_A	Attracti	58	Aplysia californica	SP	6500		1esp_A	NEUTRAL PROTEASE MUTANT E144	317	Bacillus cereus	NSP	1396
1t51_A	Cytotoxic linear peptide IsC	14	Opisthacanthus madagascariensis	SP	167108		1esx_A	VPR PROTEI	96	Human immunodeficiency virus 1	NSP	11676
1t52_A	Cytotoxic linear peptide IsC	14	Opisthacanthus madagascariensis	SP	167108		1et0_A	4-AMINO-4-DEOXYCHORISMATE LYAS	269	Escherichia coli	NSP	562
1t54_A	Cytotoxic linear peptide IsC	14	Opisthacanthus madagascariensis	SP	167108		1et6_A	SUPERANTIGEN SMEZ-	210	Streptococcus pyogenes	NSP	1314
1t55_A	Cytotoxic linear peptide IsC	14	Opisthacanthus madagascariensis	SP	167108		1et9_A	SUPERANTIGEN SPE-	204	Streptococcus pyogenes	NSP	1314
1t66_H	immunoglobulin heavy chai	220	Mus musculus	SP	10090		1etf_B	REV PEPTID	23	Human immunodeficiency virus 1	NSP	11676
1t6b_Y	Anthrax toxin receptor	189	Homo sapiens	SP	9606		1etk_A	FACTOR FOR INVERSION STIMULATIO	98	Escherichia coli	NSP	562
1t6e_X	xylanase inhibito	381	Triticum aestivum	SP	4565		1etp_A	CYTOCHROME C	190	Pseudomonas stutzeri	NSP	316
1t7a_A	Alpha-like neurotoxin BmK-	66	Mesobuthus martensii	SP	34649		1eu1_A	DIMETHYL SULFOXIDE REDUCTAS	780	Rhodobacter sphaeroides	NSP	1063
1t7h_A	Endothelin-	18	Homo sapiens	SP	9606		1eu8_A	TREHALOSE/MALTOSE BINDING PROTEI	409	Thermococcus litoralis	NSP	2265
1t7v_A	Zinc-alpha-2-glycoprotei	278	Homo sapiens	SP	9606		1euc_A	SUCCINYL-COA SYNTHETASE, ALPHA CHAI	311	Sus scrofa	NSP	9823
1t8l_B	Pancreatic trypsin inhibito	59	Bos taurus	SP	9913		1euc_B	SUCCINYL-COA SYNTHETASE, BETA CHAI	396	Sus scrofa	NSP	9823
1t8u_A	heparan sulfate D-glucosaminyl 3-O-sulfotran	272	Homo sapiens	SP	9606		1eug_A	PROTEIN (GLYCOSYLASE	229	Escherichia coli	NSP	37762
1ta3_B	Endo-1,4-beta-xylanas	303	Emericella nidulans	SP	162425		1euh_A	NADP DEPENDENT NON PHOSPHORYLATING GLYCERALD	475	Streptococcus mutans	NSP	1309
1tcg_A	MU-CONOTOXIN GIII	23	Conus geographus	SP	6491		1eui_C	URACIL-DNA GLYCOSYLASE INHIBITOR PROTEI	84	Bacillus phage PBS2	NSP	10684
1tdq_A	Tenascin-	283	Rattus norvegicus	SP	10116		1eum_A	FERRITIN	165	Escherichia coli	NSP	562
1tdq_B	Aggrecan core protei	130	Rattus norvegicus	SP	10116		1eut_A	SIALIDAS	605	Micromonospora viridifaciens	NSP	1881
1te1_B	endo-1,4-xylanas	190	Penicillium funiculosum	SP	28572		1euv_A	ULP1 PROTEAS	221	Saccharomyces cerevisiae	NSP	4932
1ten_A	TENASCI	90	Homo sapiens	SP	9606		1euz_A	GLUTAMATE DEHYDROGENAS	419	Thermococcus profundus	NSP	49899
1tfg_A	TRANSFORMING GROWTH FACTOR, BETA	112	Homo sapiens	SP	9606		1ev1_1	ECHOVIRUS	281	Human echovirus 1	NSP	46633
1tfp_A	TRANSTHYRETI	130	Gallus Gallus	SP	9031		1ev1_2	ECHOVIRUS	254	Human echovirus 1	NSP	46633
1tfv_A	mammary gland protein 4	361	Bubalus bubalis	SP	89462		1ev1_3	ECHOVIRUS	239	Human echovirus 1	NSP	46633
1tg7_A	beta-galactosidas	971	Penicillium sp.	SP	5081		1ev1_4	ECHOVIRUS	68	Human echovirus 1	NSP	46633
1tgl_A	TRIACYL-GLYCEROL ACYLHYDROLAS	269	Rhizomucor miehei	SP	4839		1ev4_A	GLUTATHIONE S-TRANSFERASE A1-	221	Rattus norvegicus	NSP	10116
1tgr_A	Insulin-like growth factor I	52	Homo sapiens	SP	9606		1ev7_A	TYPE IIE RESTRICTION ENDONUCLEASE NAE	317	Lechevalieria aerocolonigenes	NSP	68170
1thg_A	LIPAS	544	Galactomyces geotrichum	SP	27317		1evq_A	SERINE HYDROLAS	310	Alicyclobacillus acidocaldarius	NSP	405212
1ti5_A	plant defensi	46	Vigna radiata	SP	157791		1evy_A	GLYCEROL-3-PHOSPHATE DEHYDROGENAS	366	Leishmania mexicana	NSP	5665
1tia_A	LIPAS	279	Penicillium camemberti	SP	5075		1ewn_A	3-METHYL-ADENINE DNA GLYCOSYLAS	219	Homo sapiens	NSP	9606
1tjc_A	Prolyl 4-hydroxylase alpha-1 subuni	108	Homo sapiens	SP	9606		1ews_A	RK-1 DEFENSI	32	Oryctolagus cuniculus	NSP	9986
1tjg_H	FAB 2F5 Heavy Chai	237	Homo sapiens	SP	9606		1eww_A	ANTIFREEZE PROTEI	90	Choristoneura fumiferana	NSP	7141
1tjg_L	FAB 2F5 Light Chai	214	Homo sapiens	SP	9606		1ex2_A	PROTEIN MA	189	Bacillus subtilis	NSP	1423
1tji_P	Envelope Glycoprotein GP4	18	Human immunodeficiency virus 1	SP	11676		1ex4_A	INTEGRAS	239	Human immunodeficiency virus 1	NSP	11676
1tl2_A	PROTEIN (TACHYLECTIN-2	236	Tachypleus tridentatus	SP	6853		1ex9_A	LACTONIZING LIPAS	285	Pseudomonas aeruginosa	NSP	287
1tmr_A	THROMBOMODULIN PRECURSO	19	Homo sapiens	SP	9606		1exb_E	POTASSIUM CHANNEL KV1.	103	Rattus norvegicus	NSP	10116
1tmt_J	CGP 50,856 INHIBITOR, cleaved C-terminal hirudin fragment	18	Hirudo medicinalis	SP	6421		1exe_A	TRANSCRIPTION FACTOR	99	Bacillus phage SPO1	NSP	10685
1tnr_A	TUMOR NECROSIS FACTOR BET	144	Homo sapiens	SP	9606		1exg_A	EXO-1,4-BETA-D-GLYCANAS	110	Cellulomonas fimi	NSP	1708
1ton_A	TONI	235	Rattus rattus	SP	10117		1exk_A	DNAJ PROTEI	79	Escherichia coli	NSP	562
1toq_A	AGGLUTININ ALPHA CHAI	133	Artocarpus hirsutus	SP	291940		1ey1_A	ANTITERMINATION FACTOR NUS	139	Escherichia coli	NSP	562
1tpg_A	T-PLASMINOGEN ACTIVATOR F1-	91	Homo sapiens	SP	9606		1ey2_A	HOMOGENTISATE 1,2-DIOXYGENAS	471	Homo sapiens	NSP	9606
1tpx_A	major prion protei	121	Ovis aries	SP	9940		1eye_A	DIHYDROPTEROATE SYNTHASE	280	Mycobacterium tuberculosis	NSP	83332
1tpx_B	the VRQ14 Fa	212	Mus musculus	SP	10090		1eyo_A	CONOTOXIN TVII	30	Conus Tulipa	NSP	6495
1tpx_C	the VRQ14 Fa	219	Mus musculus	SP	10090		1eyp_A	CHALCONE-FLAVONONE ISOMERASE	222	Medicago sativa	NSP	3879
1trn_A	TRYPSI	224	Homo sapiens	SP	9606		1eyr_A	CMP-N-ACETYLNEURAMINIC ACID SYNTHETAS	228	Neisseria meningitidis	NSP	487
1tsk_A	TS KAP	35	Tityus serrulatus	SP	6887		1eys_C	PHOTOSYNTHETIC REACTION CENTE	382	Thermochromatium tepidum	NSP	1050
1tu5_A	Copper amine oxidase, liver isozym	746	Bos taurus	SP	9913		1eys_H	PHOTOSYNTHETIC REACTION CENTE	259	Thermochromatium tepidum	NSP	1050
1tuj_A	odorant binding protein ASP	123	Apis mellifera	SP	7460		1eys_L	PHOTOSYNTHETIC REACTION CENTE	280	Thermochromatium tepidum	NSP	1050
1tux_A	XYLANAS	301	Thermoascus aurantiacus	SP	5087		1eys_M	PHOTOSYNTHETIC REACTION CENTE	324	Thermochromatium tepidum	NSP	1050
1tv0_A	Cryptdin-	32	Mus musculus	SP	10090		1eyt_A	HIGH-POTENTIAL IRON-SULFUR PROTEI	83	Thermochromatium tepidum	NSP	1050
1tvd_A	T CELL RECEPTO	116	Homo sapiens	SP	9606		1eyv_A	N-UTILIZING SUBSTANCE PROTEIN B HOMOLO	156	Mycobacterium tuberculosis	NSP	1773
1txf_A	Glutamate receptor, ionotropic kainate	258	Rattus norvegicus	SP	10116		1eyx_A	R-PHYCOERYTHRI	164	Gracilaria chilensis	NSP	2775
1tzg_H	Fab 4E1	232	Homo sapiens	SP	9606		1eyx_B	R-PHYCOERYTHRI	177	Gracilaria chilensis	NSP	2775
1tzg_L	Fab 4E1	214	Homo sapiens	SP	9606		1eyy_A	ALDEHYDE DEHYDROGENAS	510	Vibrio harveyi	NSP	669
1tzh_B	Fab YADS1 Heavy Chai	229	Mus musculus	SP	10090		1eyz_A	PHOSPHORIBOSYLGLYCINAMIDE FORMYLTRANSFERASE	392	Escherichia coli	NSP	562
1tzi_A	Fab YADS2 Light Chai	214	Mus musculus	SP	10090		1ez4_A	LACTATE DEHYDROGENAS	318	Lactobacillus pentosus	NSP	1589
1tzl_A	pyranose oxidas	622	Peniophora sp. SG	SP	204723		1ezf_A	FARNESYL-DIPHOSPHATE FARNESYLTRANSFERAS	340	Homo sapiens	NSP	9606
1tzs_A	Cathepsin	351	Homo sapiens	SP	9606		1ezj_A	NUCLEOCAPSID PHOSPHOPROTEI	115	Sendai virus (strain Harris)	NSP	11196
1tzs_P	activation peptide from Cathepsin	35	Homo sapiens	SP	9606		1ezm_A	PSEUDOMONAS ELASTAS	301	Pseudomonas aeruginosa	NSP	287
1u0o_C	von Willebrand facto	208	Mus musculus	SP	10090		1ezr_A	NUCLEOSIDE HYDROLAS	314	Leishmania major	NSP	5664
1u0q_A	immunoglobulin heavy chain variable domai	125	Lama glama	SP	9844		1ezt_A	REGULATOR OF G-PROTEIN SIGNALING	166	Rattus norvegicus	NSP	10116
1u0y_A	Endoplasmi	273	Canis lupus familiaris	SP	9615		1ezv_B	UBIQUINOL-CYTOCHROME C REDUCTASE COMPLEX COR	352	Saccharomyces cerevisiae	NSP	4932
1u17_A	Nitrophorin	185	Rhodnius prolixus	SP	13249		1ezv_C	CYTOCHROME	385	Saccharomyces cerevisiae	NSP	4932
1u2c_A	Dystroglyca	246	Mus musculus	SP	10090		1ezv_E	UBIQUINOL-CYTOCHROME C REDUCTASE IRON-SULFUR	185	Saccharomyces cerevisiae	NSP	4932
1u34_A	Corticotropin releasing factor receptor	119	Mus musculus	SP	10090		1ezw_A	COENZYME F420-DEPENDENT N5,N10-METHYLENETETR	349	Methanopyrus kandleri	NSP	2320
1u3h_A	T-cell receptor alpha-chai	110	Mus musculus	SP	10090		1f00_I	INTIMI	282	Escherichia coli	NSP	562
1u3h_B	Mouse TCRVbeta 172.10, extracellular variabl	111	Mus musculus	SP	10090		1f02_T	TRANSLOCATED INTIMIN RECEPTO	66	Escherichia coli	NSP	562
1u3m_A	prion-like protei	117	Gallus Gallus	SP	9031		1f05_A	TRANSALDOLAS	337	Homo sapiens	NSP	9606
1u4p_A	Small inducible cytokine A	68	Homo sapiens	SP	9606		1f07_A	COENZYME F420-DEPENDENT N5,N10-METHYLENETETR	321	Methanothermobacter thermautotrophicus	NSP	145262
1u58_A	MHC-I homolog m14	253	Murid herpesvirus 1	SP	10366		1f0c_A	ICE INHIBITO	305	Cowpox virus	NSP	10243
1u5l_A	prion protei	108	Trachemys scripta	SP	34903		1f0c_B	ICE INHIBITO	36	Cowpox virus	NSP	10243
1u5m_A	alpha 1 type II collagen isoform	73	Homo sapiens	SP	9606		1f0k_A	UDP-N-ACETYLGLUCOSAMINE-N-ACETYLMURAMYL-(PEN	364	Escherichia coli	NSP	562
1u5x_A	Tumor necrosis factor ligand superfamily mem	140	Mus musculus	SP	10090		1f0n_A	ANTIGEN 85	285	Mycobacterium tuberculosis	NSP	1773
1u67_A	Prostaglandin G/H synthase 1 precurso	600	Ovis aries	SP	9940		1f0x_A	D-LACTATE DEHYDROGENAS	571	Escherichia coli	NSP	562
1u6a_L	F105 LIGHT CHAI	215	Homo sapiens	SP	9606		1f0z_A	THIS PROTEI	66	Escherichia coli	NSP	562
1u73_A	hypotensive phospholipase A	122	Bothrops jararacussu	SP	8726		1f15_A	COAT PROTEI	218	Cucumber mosaic virus (strain FNY)	NSP	12307
1u9k_A	triggering receptor expressed on myeloid cel	114	Mus musculus	SP	10090		1f16_A	PROTEIN (APOPTOSIS REGULATOR BAX, MEMBRANE I	192	Homo sapiens	NSP	9606
1uap_A	Procollagen C-proteinase enhancer protei	154	Homo sapiens	SP	9606		1f18_A	COPPER-ZINC SUPEROXIDE DISMUTAS	154	Saccharomyces cerevisiae	NSP	4932
1uas_A	alpha-galactosidas	362	Oryza sativa	SP	4530		1f1c_A	CYTOCHROME C54	129	Arthrospira maxima	NSP	129910
1uc6_A	Ciliary Neurotrophic Factor Receptor alph	109	Homo sapiens	SP	9606		1f1e_A	HISTONE FOLD PROTEI	154	Methanopyrus kandleri	NSP	2320
1uct_A	Immunoglobulin alpha Fc recepto	218	Homo sapiens	SP	9606		1f1f_A	CYTOCHROME C	89	Arthrospira maxima	NSP	129910
1uea_B	TISSUE INHIBITOR OF METALLOPROTEINASE-	184	Homo sapiens	SP	9606		1f1m_A	OUTER SURFACE PROTEIN	164	Borrelia burgdorferi	NSP	139
1uem_A	KIAA1568 Protei	117	Homo sapiens	SP	9606		1f1o_A	ADENYLOSUCCINATE LYAS	431	Bacillus subtilis	NSP	1423
1uen_A	KIAA0343 protei	125	Homo sapiens	SP	9606		1f1r_A	HOMOPROTOCATECHUATE 2,3-DIOXYGENAS	323	Arthrobacter globiformis	NSP	1665
1ueo_A	Penaeidin-3	63	Litopenaeus vannamei	SP	6689		1f1s_A	HYALURONATE LYAS	814	Streptococcus agalactiae	NSP	1311
1uey_A	KIAA0343 protei	127	Homo sapiens	SP	9606		1f2d_A	1-AMINOCYCLOPROPANE-1-CARBOXYLATE DEAMINAS	341	Williopsis saturnus	NSP	907340
1ug4_A	Cytotoxin	60	Naja atra	SP	8656		1f2e_A	GLUTATHIONE S-TRANSFERAS	201	Sphingomonas paucimobilis	NSP	13689
1ugn_A	Leukocyte immunoglobulin-like receptor	198	Homo sapiens	SP	9606		1f2g_A	FERREDOXIN I	58	Desulfovibrio gigas	NSP	879
1ugv_A	Olygophrenin-1 like protei	72	Homo sapiens	SP	9606		1f2i_G	FUSION OF N-TERMINAL 17-MER PEPTIDE EXTENSIO	73	Mus musculus	NSP	10090
1ugw_A	Agglutinin alpha chai	133	Artocarpus integer	SP	3490		1f2j_A	FRUCTOSE-BISPHOSPHATE ALDOLASE, GLYCOSOMA	370	Trypanosoma brucei	NSP	5691
1uh7_A	hizopuspepsin	325	Rhizopus microsporus var. chinensis	SP	4843		1f2k_A	PROFILIN I	125	Acanthamoeba castellanii	NSP	5755
1uik_A	alpha prime subunit of beta-conglycini	418	Glycine max	SP	3847		1f2n_A	CAPSID PROTEI	238	Rice yellow mottle virus	NSP	31744
1uj3_A	IgG Fab light chai	215	Homo sapiens	SP	9606		1f2r_I	INHIBITOR OF CASPASE-ACTIVATED DNAS	100	Mus musculus	NSP	10090
1uj3_B	IgG Fab heavy chai	217	Homo sapiens	SP	9606		1f2s_I	TRYPSIN INHIBITOR	28	Momordica charantia	NSP	3673
1ujt_A	KIAA1568 protei	120	Homo sapiens	SP	9606		1f2v_A	PRECORRIN-8X METHYLMUTAS	219	Pseudomonas denitrificans	NSP	43306
1ukc_A	Est	522	Aspergillus niger	SP	5061		1f35_A	OLFACTORY MARKER PROTEI	162	Mus musculus	NSP	10090
1ukm_A	EMS16 A chai	134	Echis multisquamatus	SP	93050		1f37_A	FERREDOXIN [2FE-2S	110	Aquifex aeolicus	NSP	63363
1ukm_B	EMS16 B chai	128	Echis multisquamatus	SP	93050		1f38_A	PRECORRIN-8W DECARBOXYLAS	192	Methanothermobacter thermautotrophicus	NSP	145262
1ukr_A	ENDO-1,4-B-XYLANASE	184	Aspergillus niger	SP	5061		1f3a_A	GLUTATHIONE S-TRANSFERASE YA CHAI	222	Mus musculus	NSP	10090
1ulk_A	lectin-	126	Phytolacca americana	SP	3527		1f3c_A	DYNEI	89	Rattus norvegicus	NSP	10116
1um4_H	Antibody 21H3 H chai	217	Mus musculus	SP	10090		1f3k_A	OMEGA-CONOTOXIN TXVI	26	Conus Textile	NSP	6494
1um4_L	Antibody 21H3 L chai	219	Mus musculus	SP	10090		1f3l_A	PROTEIN ARGININE METHYLTRANSFERASE PRMT	321	Rattus norvegicus	NSP	10116
1umr_A	CONVULXIN ALPH	135	Crotalus durissus terrificus	SP	8732		1f3m_A	SERINE/THREONINE-PROTEIN KINASE PAK-ALPH	80	Homo sapiens	NSP	9606
1umz_A	XYLOGLUCAN ENDOTRANSGLYCOSYLAS	278	Populus tremula	SP	113636		1f3o_A	HYPOTHETICAL ABC TRANSPORTER ATP-BINDING PRO	235	Methanocaldococcus jannaschii	NSP	2190
1un5_A	ANGIOGENI	125	Homo sapiens	SP	9606		1f3t_A	ORNITHINE DECARBOXYLAS	425	Trypanosoma brucei	NSP	5691
1uos_B	CONVULXIN BET	126	Crotalus durissus terrificus	SP	8732		1f3u_A	TRANSCRIPTION INITIATION FACTOR IIF, BETA SU	118	Homo sapiens	NSP	9606
1ut3_A	SPHENISCIN-	38	Aptenodytes patagonicus	SP	9234		1f3u_B	TRANSCRIPTION INITIATION FACTOR IIF, ALPHA S	171	Homo sapiens	NSP	9606
1ute_A	PROTEIN (II PURPLE ACID PHOSPHATASE	313	Sus scrofa	SP	9823		1f3v_A	TUMOR NECROSIS FACTOR RECEPTOR TYPE 1 ASSOCI	179	Homo sapiens	NSP	9606
1utg_A	UTEROGLOBI	70	Oryctolagus cuniculus	SP	9986		1f3y_A	DIADENOSINE 5',5'''-P1,P4-TETRAPHOSPHATE HYD	165	Lupinus angustifolius	NSP	3871
1utj_A	TRYPSIN	242	Salmo salar	SP	8030		1f47_A	CELL DIVISION PROTEIN FTS	17	Escherichia coli	NSP	562
1utr_A	UTEROGLOBI	96	Rattus norvegicus	SP	10116		1f47_B	CELL DIVISION PROTEIN ZIP	144	Escherichia coli	NSP	562
1uub_A	BOVINE PANCREATIC TRYPSIN INHIBITO	56	Bos taurus	SP	9913		1f48_A	ARSENITE-TRANSLOCATING ATPAS	589	Escherichia coli	NSP	562
1uv0_A	PANCREATITIS-ASSOCIATED PROTEIN	149	Homo sapiens	SP	9606		1f4i_A	UV EXCISION REPAIR PROTEIN PROTEIN RAD23 HOM	45	Homo sapiens	NSP	9606
1uvg_A	SERINE PROTEINASE INHIBITOR KAZAL TYPE	78	Homo sapiens	SP	9606		1f4j_A	CATALAS	527	Homo sapiens	NSP	9606
1uvq_A	HLA CLASS II HISTOCOMPATIBILITY ANTIGE	197	Homo sapiens	SP	9606		1f4l_A	METHIONYL-TRNA SYNTHETAS	551	Escherichia coli	NSP	562
1uwc_A	FERULOYL ESTERASE	261	Aspergillus niger	SP	5061		1f4m_A	ROP ALA2ILE2-	63	Escherichia coli	NSP	562
1uwx_H	ANTIBOD	225	Mus musculus	SP	10090		1f4o_A	GRANCALCI	165	Homo sapiens	NSP	9606
1uwx_K	ANTIBOD	213	Mus musculus	SP	10090		1f4s_P	ETHANOL REGULON TRANSCRIPTIONAL FACTO	65	Emericella nidulans	NSP	162425
1uwy_A	CARBOXYPEPTIDASE	426	Homo sapiens	SP	9606		1f4t_A	CYTOCHROME P450 11	368	Sulfolobus solfataricus	NSP	2287
1ux6_A	THROMBOSPONDIN-	350	Homo sapiens	SP	9606		1f4v_D	FLAGELLAR MOTOR SWITCH PROTEI	16	Escherichia coli	NSP	562
1uya_A	UROGUANYLIN-16, ISOMER	16	Homo sapiens	SP	9606		1f53_A	YEAST KILLER TOXIN-LIKE PROTEI	84	Streptomyces sp.	NSP	1931
1uyw_H	FAB ANTIBODY HEAVY CHAI	218	Mus musculus	SP	10090		1f59_C	FXFG NUCLEOPORIN REPEAT	28	Saccharomyces cerevisiae	NSP	4932
1uz6_E	IGG FAB (IGG3, KAPPA) LIGHT CHAIN 291-2G3-	218	Mus musculus	SP	10090		1f5j_A	BETA-1,4-XYLANAS	199	Dictyoglomus thermophilum	NSP	14
1uz6_F	IGG FAB (IGG3, KAPPA) HEAVY CHAIN 291-2G3-	217	Mus musculus	SP	10090		1f5m_A	GA	180	Saccharomyces cerevisiae	NSP	4932
1uzj_A	FIBRILLIN-	162	Homo sapiens	SP	9606		1f5o_A	HEMOGLOBIN	149	Petromyzon marinus	NSP	7757
1uzy_A	LECTIN (ECL	242	ERYTHRINA CRISTA-GALLI	SP	49817		1f5q_B	GAMMA HERPESVIRUS CYCLI	252	Murid herpesvirus 4	NSP	33708
1v10_A	LACCAS	521	RIGIDOPORUS LIGNOSUS	SP	219653		1f5s_A	PHOSPHOSERINE PHOSPHATASE (PSP	211	Methanocaldococcus jannaschii	NSP	2190
1v1d_A	PANCREATIC HORMON	31	Bos taurus	SP	9913		1f5v_A	OXYGEN-INSENSITIVE NADPH NITROREDUCTAS	240	Escherichia coli	NSP	562
1v4l_A	mucrocetin alpha chai	135	Protobothrops mucrosquamatus	SP	103944		1f5z_A	N-ACETYLNEURAMINATE LYAS	293	Haemophilus influenzae	NSP	727
1v4l_B	mucrocetin beta chai	125	Protobothrops mucrosquamatus	SP	103944		1f60_A	ELONGATION FACTOR EEF1	458	Saccharomyces cerevisiae	NSP	4932
1v5j_A	KIAA1355 protei	108	Homo sapiens	SP	9606		1f60_B	ELONGATION FACTOR EEF1B	94	Saccharomyces cerevisiae	NSP	4932
1v7m_H	Monoclonal TN1 Fab Heavy Chai	217	Mus musculus	SP	10090		1f61_A	ISOCITRATE LYAS	429	Mycobacterium tuberculosis	NSP	83332
1v7m_L	Monoclonal TN1 Fab Light Chai	213	Mus musculus	SP	10090		1f62_A	TRANSCRIPTION FACTOR WST	51	Homo sapiens	NSP	9606
1v7m_V	Thrombopoieti	163	Homo sapiens	SP	9606		1f66_A	HISTONE H	136	Xenopus laevis	NSP	8355
1v82_A	Galactosylgalactosylxylosylprotein 3-beta-gl	253	Homo sapiens	SP	9606		1f66_C	HISTONE H2A.	128	Homo sapiens	NSP	9606
1v85_A	similar to ring finger protein 3	91	Mus musculus	SP	10090		1f66_D	HISTONE H2	126	Xenopus laevis	NSP	8355
1va9_A	Down syndrome cell adhesion molecule like-pr	122	Homo sapiens	SP	9606		1f6b_A	SAR	198	Cricetulus griseus	NSP	10029
1vca_A	HUMAN VASCULAR CELL ADHESION MOLECULE-	202	Homo sapiens	SP	9606		1f6g_A	VOLTAGE-GATED POTASSIUM CHANNE	160	Streptomyces lividans	NSP	1916
1vcy_A	volvatoxin A	213	Volvariella volvacea	SP	36659		1f6u_A	HIV-1 NUCLEOCAPSID PROTEI	56	Human immunodeficiency virus 1	NSP	11676
1vex_A	F-spondi	56	Rattus norvegicus	SP	10116		1f6v_A	DNA TRANSPOSITION PROTEI	91	Enterobacteria phage Mu	NSP	10677
1vge_H	TR1.9 FA	225	Homo sapiens	SP	9606		1f6y_A	5-METHYLTETRAHYDROFOLATE CORRINOID/IRON SULF	262	Moorella thermoacetica	NSP	264732
1vhp_A	VH-P	117	Homo sapiens	SP	9606		1f75_A	UNDECAPRENYL PYROPHOSPHATE SYNTHETAS	249	Micrococcus luteus	NSP	1270
1vkj_A	heparan sulfate (glucosamine) 3-O-sulfotrans	285	Mus musculus	SP	10090		1f76_A	DIHYDROOROTATE DEHYDROGENAS	336	Bacteria	NSP	2
1vkt_A	INSULI	21	Homo sapiens	SP	9606		1f77_A	ENTEROTOXIN	217	Staphylococcus aureus	NSP	1280
1vlk_A	VIRAL INTERLEUKIN-1	145	Human herpesvirus 4	SP	10376		1f7c_A	RHOGAP PROTEI	231	Gallus gallus	NSP	9031
1vmc_A	Stromal cell-derived factor	71	Homo sapiens	SP	9606		1f7d_A	POL POLYPROTEI	136	Feline immunodeficiency virus	NSP	11673
1vmo_A	VITELLINE MEMBRANE OUTER LAYER PROTEIN	163	Gallus Gallus	SP	9031		1f7s_A	ACTIN DEPOLYMERIZING FACTOR (ADF	139	Arabidopsis thaliana	NSP	3702
1vna_A	NEUROTOXI	65	Centruroides sculpturatus	SP	218467		1f7t_A	HOLO-(ACYL CARRIER PROTEIN) SYNTHAS	122	Bacillus subtilis	NSP	1423
1vsg_A	VARIANT SURFACE GLYCOPROTEIN MITAT 1.	364	Trypanosoma brucei brucei	SP	5702		1f7y_A	30S RIBOSOMAL PROTEIN S1	89	Thermus thermophilus	NSP	274
1vsn_A	Cathepsin	215	Homo sapiens	SP	9606		1f80_D	ACYL CARRIER PROTEI	81	Bacillus subtilis	NSP	1423
1vtp_A	VACUOLAR TARGETING PEPTID	26	Nicotiana alata	SP	4087		1f89_A	32.5 KDA PROTEIN YLR351	291	Saccharomyces cerevisiae	NSP	4932
1vzj_I	ACETYLCHOLINESTERASE COLLAGENIC TAIL	15	Homo sapiens	SP	9606		1f8a_B	PEPTIDYL-PROLYL CIS-TRANS ISOMERASE NIMA-INT	167	Homo sapiens	NSP	9606
1vzm_A	OSTEOCALCI	45	ARGYROSOMUS REGIUS	SP	172269		1f8f_A	BENZYL ALCOHOL DEHYDROGENAS	371	Acinetobacter calcoaceticus	NSP	471
1w0r_A	PROPERDI	442	Homo sapiens	SP	9606		1f8g_A	NICOTINAMIDE NUCLEOTIDE TRANSHYDROGENAS	384	Rhodospirillum rubrum	NSP	1085
1w1o_A	CYTOKININ DEHYDROGENASE	534	Zea mays	SP	4577		1f8n_A	LIPOXYGENASE-	839	Glycine max	NSP	3847
1w2q_A	CONGLUTI	127	Arachis hypogaea	SP	3818		1f8v_A	MATURE CAPSID PROTEIN BET	355	Pariacato virus	NSP	103782
1w2r_A	COMPLEMENT RECEPTOR TYPE 2 PRECURSOR	142	Homo sapiens	SP	9606		1f8v_D	MATURE CAPSID PROTEIN GAMM	40	Pariacato virus	NSP	103782
1w2z_A	AMINE OXIDASE, COPPER CONTAININ	649	Pisum sativum	SP	3888		1f8w_A	NADH PEROXIDAS	447	Enterococcus faecalis	NSP	1351
1w4w_A	HORSERADISH PEROXIDASE C1	323	Armoracia rusticana	SP	3704		1f8x_A	NUCLEOSIDE 2-DEOXYRIBOSYLTRANSFERAS	157	Lactobacillus leichmannii	NSP	28039
1w52_X	PANCREATIC LIPASE RELATED PROTEIN	452	Equus caballus	SP	9796		1f93_E	HEPATOCYTE NUCLEAR FACTOR 1-ALPH	32	Mus musculus	NSP	10090
1w61_A	B-CELL MITOGE	414	Trypanosoma cruzi	SP	5693		1f94_A	BUCANDI	63	Bungarus candidus	NSP	92438
1w72_H	HYB3 HEAVY CHAI	223	Homo sapiens	SP	9606		1f99_A	R-PHYCOCYANI	162	Polysiphonia urceolata	NSP	65404
1w8a_A	SLIT PROTEI	192	Drosophila melanogaster	SP	7227		1f99_B	R-PHYCOCYANI	172	Polysiphonia urceolata	NSP	65404
1w8p_B	INSULIN B-CHAI	30	Homo sapiens	SP	9606		1f9a_A	HYPOTHETICAL PROTEIN MJ054	168	Methanocaldococcus jannaschii	NSP	2190
1w9p_A	CHITINAS	433	Aspergillus fumigatus	SP	746128		1f9d_A	ENDO-1,4-BETA-GLUCANASE	629	Clostridium cellulolyticum	NSP	1521
1war_A	HUMAN PURPLE ACID PHOSPHATAS	310	Homo sapiens	SP	9606		1f9f_A	REGULATORY PROTEIN E	83	Human papillomavirus type 18	NSP	333761
1waw_A	CHITOTRIOSIDASE	445	Homo sapiens	SP	9606		1f9n_A	ARGININE REPRESSOR/ACTIVATOR PROTEI	149	Bacillus subtilis	NSP	1423
1wbf_A	PROTEIN (AGGLUTININ	242	Psophocarpus tetragonolobus	SP	3891		1f9t_A	KINESIN-LIKE PROTEIN KAR	358	Saccharomyces cerevisiae	NSP	4932
1wbi_A	AVIDIN-RELATED PROTEIN	129	Gallus Gallus	SP	9031		1f9z_A	GLYOXALASE	135	Escherichia coli	NSP	562
1wc7_A	FAB FRAGMENT OF CATALYTIC ANTIBODY 15A9, LIG	213	Mus musculus	SP	10090		1fa2_A	BETA-AMYLAS	498	Ipomoea batatas	NSP	4120
1wc7_B	FAB FRAGMENT OF CATALYTIC ANTIBODY 15A9, HEA	226	Mus musculus	SP	10090		1faa_A	THIOREDOXIN	124	Spinacia oleracea	NSP	3562
1wcg_A	THIOGLUCOSIDAS	464	BREVICORYNE BRASSICAE	SP	69196		1fad_A	PROTEIN (FADD PROTEIN	99	Mus musculus	NSP	10090
1wcu_A	NON-CATALYTIC PROTEIN	153	PIROMYCES EQUI	SP	99929		1faf_A	LARGE T ANTIGE	79	Murine polyomavirus	NSP	10634
1wd3_A	alpha-L-arabinofuranosidase	482	Aspergillus kawachii	SP	40384		1faj_A	SOLUBLE INORGANIC PYROPHOSPHATAS	175	Escherichia coli	NSP	562
1wdf_A	E2 glycoprotei	95	Murine hepatitis virus	SP	11142		1fao_A	DUAL ADAPTOR OF PHOSPHOTYROSINE AND 3-PHOSPH	126	Homo sapiens	NSP	9606
1wdg_A	E2 glycoprotei	94	Murine hepatitis virus	SP	11142		1faq_A	RAF-	52	Homo sapiens	NSP	9606
1wej_H	E8 ANTIBOD	223	Mus musculus	SP	10090		1faw_A	HEMOGLOBIN (ALPHA SUBUNIT	141	Anser anser	NSP	8843
1wf5_A	sidekick 2 protei	121	Homo sapiens	SP	9606		1faw_B	HEMOGLOBIN (BETA SUBUNIT	146	Anser anser	NSP	8843
1wfa_A	ANTIFREEZE PROTEIN ISOFORM HPLC	38	Pseudopleuronectes americanus	SP	8265		1faz_A	PHOSPHOLIPASE A	122	Streptomyces violaceoruber	NSP	1935
1wfn_A	sidekick	119	Homo sapiens	SP	9606		1fb1_A	GTP CYCLOHYDROLASE	196	Homo sapiens	NSP	9606
1wfo_A	sidekick	130	Homo sapiens	SP	9606		1fb5_A	ORNITHINE TRANSCARBAMOYLAS	320	Ovis aries	NSP	9940
1wgo_A	VPS10 domain-containing receptor SorCS	123	Homo sapiens	SP	9606		1fb9_A	CALCITONIN ANALOGU	33	Oncorhynchus gorbuscha	NSP	8017
1whe_A	COAGULATION FACTOR	86	Bos taurus	SP	9913		1fba_A	FRUCTOSE 1,6-BISPHOSPHATE ALDOLAS	361	Drosophila melanogaster	NSP	7227
1wi9_A	Protein C20orf116 homolo	72	Mus musculus	SP	10090		1fbi_X	GUINEA FOWL LYSOZYM	129	Numida meleagris	NSP	8996
1wis_A	KIAA1514 protei	124	Homo sapiens	SP	9606		1fbn_A	MJ FIBRILLARIN HOMOLOGU	230	Methanocaldococcus jannaschii	NSP	2190
1wj3_A	KIAA1496 protei	117	Homo sapiens	SP	9606		1fc2_C	FRAGMENT B OF PROTEIN A COMPLE	58	Staphylococcus aureus	NSP	93061
1wkt_A	YEAST KILLER TOXI	88	Williopsis saturnus var. mrakii	SP	1004253		1fc3_A	SPO0	120	Geobacillus stearothermophilus	NSP	1422
1wm7_A	Neurotoxin BmP0	29	Mesobuthus martensii	SP	34649		1fc4_A	2-AMINO-3-KETOBUTYRATE CONENZYME A LIGAS	401	Escherichia coli	NSP	562
1wmr_A	Isopullulanas	549	Aspergillus niger	SP	5061		1fc5_A	MOLYBDOPTERIN BIOSYNTHESIS MOEA PROTEI	411	Escherichia coli	NSP	562
1wmt_A	IsT	41	Opisthacanthus madagascariensis	SP	167108		1fc6_A	PHOTOSYSTEM II D1 PROTEAS	388	Scenedesmus obliquus	NSP	3088
1wnc_A	E2 glycoprotein	112	Severe acute respiratory syndrome-related coronavirus	SP	694009		1fca_A	FERREDOXI	55	Clostridium acidurici	NSP	1556
1wni_A	Trimerelysin I	201	Trimeresurus flavoviridis	SP	88087		1fcb_A	FLAVOCYTOCHROME B	511	Saccharomyces cerevisiae	NSP	4932
1wp8_A	fusio	89	Hendra virus	SP	63330		1fcd_A	FLAVOCYTOCHROME C SULFIDE DEHYDROGENASE (FLA	401	Allochromatium vinosum	NSP	1049
1wq8_A	Vascular endothelial growth factor toxi	110	Vipera aspis aspis	SP	194601		1fcd_C	FLAVOCYTOCHROME C SULFIDE DEHYDROGENASE (CYT	174	Allochromatium vinosum	NSP	1049
1wq9_A	Vascular endothelial growth facto	96	Daboia russellii russellii	SP	31159		1fch_A	PEROXISOMAL TARGETING SIGNAL 1 RECEPTO	368	Homo sapiens	NSP	9606
1wso_A	Orexin-	34	Homo sapiens	SP	9606		1fcl_A	IMMUNOGLOBULIN G BINDING PROTEIN	56	Streptococcus sp.	NSP	1306
1wt5_A	ANTI EGFR ANTIBODY FV REGIO	127	Homo sapiens	SP	9606		1fcm_A	BETA-LACTAMAS	358	Escherichia coli	NSP	562
1wt5_C	ANTI EGFR ANTIBODY FV REGIO	122	Homo sapiens	SP	9606		1fct_A	FERREDOXIN CHLOROPLASTIC TRANSIT PEPTIDE SEQ	32	Chlamydomonas reinhardtii	NSP	3055
1wtl_A	BENCE-JONES PROTEIN MCG (LIGHT CHAIN	108	Homo sapiens	SP	9606		1fd6_A	IMMUNOGLOBULIN G BINDING PROTEIN	57	Streptococcus sp.	NSP	1306
1wu3_I	Interferon bet	161	Mus musculus	SP	10090		1fd9_A	PROTEIN (MACROPHAGE INFECTIVITY POTENTIATOR	213	Legionella pneumophila	NSP	446
1wuv_A	Concanavalin	237	Canavalia gladiata	SP	3824		1fdh_G	HEMOGLOBIN F (DEOXY) (GAMMA CHAIN	147	Homo sapiens	NSP	9606
1wuw_A	Beta-hordothioni	45	Hordeum vulgare	SP	4513		1fdj_A	FRUCTOSE 1,6-BISPHOSPHATE ALDOLAS	363	Oryctolagus cuniculus	NSP	9986
1wuz_A	Pcdha4 protei	103	Mus musculus	SP	10090		1fdm_A	FD MAJOR COAT PROTEI	50	Enterobacteria phage fd	NSP	10864
1wvr_A	Trifli	221	Trimeresurus flavoviridis	SP	88087		1fdn_A	FERREDOXI	55	Clostridium acidurici	NSP	1556
1wwb_X	PROTEIN (Brain Derived Neurotrophic Factor R	103	Homo sapiens	SP	9606		1fdq_A	FATTY ACID-BINDING PROTEIN, BRAI	131	Homo sapiens	NSP	9606
1wwc_A	PROTEIN (NT-3 GROWTH FACTOR RECEPTOR TRKC	118	Homo sapiens	SP	9606		1fe0_A	COPPER TRANSPORT PROTEIN ATOX	68	Homo sapiens	NSP	9606
1wwl_A	Monocyte differentiation antigen CD1	312	Mus musculus	SP	10090		1fe6_A	TETRABRACHIO	52	Staphylothermus marinus	NSP	2280
1wwn_A	Excitatory insect selective toxin	69	Mesobuthus martensii	SP	34649		1fea_A	TRYPANOTHIONE REDUCTAS	490	Crithidia fasciculata	NSP	5656
1wyj_A	protocadherin beta 1	125	Mus musculus	SP	10090		1fep_A	FERRIC ENTEROBACTIN RECEPTO	724	Escherichia coli K12	NSP	83333
1wz4_A	Major surface antige	23	Hepatitis B virus genotype C	SP	10408		1feu_A	50S RIBOSOMAL PROTEIN L2	206	Thermus thermophilus	NSP	274
1x3b_A	Transforming growth factor-beta induced prot	146	Homo sapiens	SP	9606		1few_A	SECOND MITOCHONDRIA-DERIVED ACTIVATOR OF CAS	184	Homo sapiens	NSP	9606
1x4y_A	biregional cell adhesion molecule-related/do	114	Mus musculus	SP	10090		1fex_A	TRF2-INTERACTING TELOMERIC RAP1 PROTEI	59	Homo sapiens	NSP	9606
1x4z_A	biregional cell adhesion molecule-related/do	121	Mus musculus	SP	10090		1ffk_C	RIBOSOMAL PROTEIN L	246	Haloarcula marismortui	NSP	2238
1x5a_A	Ephrin type-A receptor	107	Mus musculus	SP	10090		1ffk_E	RIBOSOMAL PROTEIN L7A	119	Haloarcula marismortui	NSP	2238
1x5c_A	Protein disulfide-isomeras	121	Homo sapiens	SP	9606		1ffk_F	RIBOSOMAL PROTEIN L10	157	Haloarcula marismortui	NSP	2238
1x5d_A	Protein disulfide-isomerase A	133	Homo sapiens	SP	9606		1ffk_G	RIBOSOMAL PROTEIN L1	145	Haloarcula marismortui	NSP	2238
1x5e_A	Thioredoxin domain containing protein	126	Homo sapiens	SP	9606		1ffk_H	RIBOSOMAL PROTEIN L1	132	Haloarcula marismortui	NSP	2238
1x5f_A	Neogeni	120	Homo sapiens	SP	9606		1ffk_I	RIBOSOMAL PROTEIN L15	194	Haloarcula marismortui	NSP	2238
1x5g_A	Neogeni	116	Homo sapiens	SP	9606		1ffk_T	RIBOSOMAL PROTEIN L3	154	Haloarcula marismortui	NSP	2238
1x5h_A	Neogeni	132	Homo sapiens	SP	9606		1ffk_W	RIBOSOMAL PROTEIN L37A	73	Haloarcula marismortui	NSP	2238
1x5i_A	Neogeni	126	Homo sapiens	SP	9606		1ffk_Z	RIBOSOMAL PROTEIN L44	92	Haloarcula marismortui	NSP	2238
1x5j_A	Neogeni	113	Homo sapiens	SP	9606		1fft_A	UBIQUINOL OXIDAS	663	Escherichia coli	NSP	562
1x5k_A	Neogeni	124	Homo sapiens	SP	9606		1fft_B	UBIQUINOL OXIDAS	315	Escherichia coli	NSP	562
1x5l_A	Ephrin type-A receptor	111	Homo sapiens	SP	9606		1fft_C	UBIQUINOL OXIDAS	204	Escherichia coli	NSP	562
1x5v_A	PcFK	34	Psalmopoeus cambridgei	SP	179874		1ffu_A	CUTS, IRON-SULFUR PROTEIN OF CARBON MONOXIDE	163	Hydrogenophaga pseudoflava	NSP	47421
1x5z_A	Receptor-type tyrosine-protein phosphatase d	115	Homo sapiens	SP	9606		1ffu_B	CUTL, MOLYBDOPROTEIN OF CARBON MONOXIDE DEHY	803	Hydrogenophaga pseudoflava	NSP	47421
1x8z_A	invertase/pectin methylesterase inhibitor fa	153	Arabidopsis thaliana	SP	3702		1ffu_C	CUTM, FLAVOPROTEIN OF CARBON MONOXIDE DEHYDR	287	Hydrogenophaga pseudoflava	NSP	47421
1x9d_A	Endoplasmic reticulum mannosyl-oligosacchari	538	Homo sapiens	SP	9606		1ffx_B	PROTEIN (TUBULIN	445	Bos taurus	NSP	9913
1x9f_C	Globin III, extracellula	153	Lumbricus terrestris	SP	6398		1ffy_A	ISOLEUCYL-TRNA SYNTHETAS	917	Staphylococcus aureus	NSP	1280
1x9f_D	hemoglobin chain d	140	Lumbricus terrestris	SP	6398		1fg3_A	HISTIDINOL PHOSPHATE AMINOTRANSFERAS	356	Escherichia coli	NSP	562
1x9q_A	4m5.3 anti-fluorescein single chain antibody	268	Homo sapiens	SP	9606		1fgj_A	HYDROXYLAMINE OXIDOREDUCTAS	546	Nitrosomonas europaea	NSP	915
1x9r_A	Umecyani	116	Armoracia rusticana	SP	3704		1fgl_B	HIV-1 GAG PROTEI	25	Human immunodeficiency virus type 1	NSP	11705
1xau_A	B- and T-lymphocyte attenuato	122	Mus musculus	SP	10090		1fgp_A	FD GENE 3 PROTEI	70	Enterobacteria phage fd	NSP	10864
1xd5_A	antifungal protein GAFP-	112	Gastrodia elata	SP	91201		1fgs_A	FOLYLPOLYGLUTAMATE SYNTHETAS	428	Lactobacillus casei	NSP	1582
1xdt_R	HEPARIN-BINDING EPIDERMAL GROWTH FACTO	79	Homo sapiens	SP	9606		1fgu_A	REPLICATION PROTEIN A 70 KDA DNA-BINDING SUB	252	Homo sapiens	NSP	9606
1xed_A	Polymeric-immunoglobulin recepto	117	Homo sapiens	SP	9606		1fh1_A	NODULATION PROTEIN	92	Rhizobium leguminosarum	NSP	384
1xf2_H	antibody heavy chain Fa	230	Mus musculus	SP	10090		1fha_A	FERRITI	183	Homo sapiens	NSP	9606
1xfd_A	Dipeptidyl aminopeptidase-like protein	723	Homo sapiens	SP	9606		1fhe_A	GLUTATHIONE TRANSFERAS	217	Fasciola hepatica	NSP	6192
1xfp_A	heavy chain antibod	142	Camelus dromedarius	SP	9838		1fhg_A	TELOKI	154	Meleagris gallopavo	NSP	9103
1xg2_A	Pectinesterase	317	Solanum lycopersicum	SP	4081		1fhi_A	FRAGILE HISTIDINE TRIAD PROTEI	147	Homo sapiens	NSP	9606
1xg2_B	Pectinesterase inhibito	153	Actinidia chinensis	SP	3625		1fhj_A	HEMOGLOBIN (ALPHA CHAIN	141	Chrysocyon brachyurus	NSP	68728
1xg5_A	ARPG83	279	Homo sapiens	SP	9606		1fhj_B	HEMOGLOBIN (BETA CHAIN	146	Chrysocyon brachyurus	NSP	68728
1xg6_A	Chymotrypsin inhibitor	187	Psophocarpus tetragonolobus	SP	3891		1fho_A	UNC-8	119	Caenorhabditis elegans	NSP	6239
1xgp_A	antibody kappa light chai	215	Mus musculus	SP	10090		1fhv_A	O-SUCCINYLBENZOATE SYNTHAS	323	Escherichia coli	NSP	562
1xgy_H	K42-41L Fab Heavy Chai	219	Mus musculus	SP	10090		1fi0_A	VPR PROTEI	22	Human immunodeficiency virus 1	NSP	11676
1xgy_L	K42-41L Fab Light Chai	216	Mus musculus	SP	10090		1fi3_A	CYTOCHROME C-55	82	Pseudomonas stutzeri ZoBell	NSP	32042
1xhb_A	Polypeptide N-acetylgalactosaminyltransferas	472	Mus musculus	SP	10090		1fi4_A	MEVALONATE 5-DIPHOSPHATE DECARBOXYLAS	416	Saccharomyces cerevisiae	NSP	4932
1xhg_A	SPP-4	361	Sus scrofa	SP	9823		1fi6_A	EH DOMAIN PROTEIN REPS	92	Mus musculus	NSP	10090
1xhn_A	Cellular Repressor of E1A-stimulated Gene	184	Homo sapiens	SP	9606		1fim_A	MACROPHAGE MIGRATION INHIBITORY FACTO	114	Rattus norvegicus	NSP	10116
1xiw_A	T-cell surface glycoprotein CD3 epsilon chai	105	Homo sapiens	SP	9606		1fio_A	SSO1 PROTEI	196	Saccharomyces cerevisiae	NSP	4932
1xiw_B	T-cell surface glycoprotein CD3 delta chai	79	Homo sapiens	SP	9606		1fiu_A	TYPE II RESTRICTION ENZYME NGOM	286	Neisseria gonorrhoeae	NSP	485
1xiw_C	immunoglobulin light chain variable regio	108	Mus musculus	SP	10090		1fiy_A	PHOSPHOENOLPYRUVATE CARBOXYLAS	883	Escherichia coli K12	NSP	83333
1xiw_D	immunoglobulin heavy chain variable regio	122	Mus musculus	SP	10090		1fj0_A	CYTOCHROME C	114	Rhodopseudomonas palustris	NSP	1076
1xk8_A	Divalent cation tolerant protein CUT	147	Homo sapiens	SP	9606		1fj1_E	OUTER SURFACE PROTEIN	257	Borrelia burgdorferi	NSP	224326
1xkg_A	Major mite fecal allergen Der p	312	Dermatophagoides pteronyssinus	SP	6956		1fj2_A	PROTEIN (ACYL PROTEIN THIOESTERASE 1	232	Homo sapiens	NSP	9606
1xki_A	Von Ebner's gland protei	162	Homo sapiens	SP	9606		1fj3_A	THERMOLYSI	316	Bacillus thermoproteolyticus	NSP	1427
1xku_A	Decori	330	Bos taurus	SP	9913		1fj7_A	NUCLEOLIN RBD	101	Mesocricetus auratus	NSP	10036
1xmb_A	IAA-amino acid hydrolase homolog	418	Arabidopsis thaliana	SP	3702		1fjc_A	NUCLEOLIN RBD	96	Mesocricetus auratus	NSP	10036
1xnk_A	endoxylanase 11	196	Chaetomium thermophilum	SP	209285		1fjd_A	PEPTIDYL PROLYL CIS/TRANS ISOMERASE (PPIASE	104	Homo sapiens	NSP	9606
1xqg_A	Maspi	389	Homo sapiens	SP	9606		1fje_B	NUCLEOLIN RBD1	175	Mesocricetus auratus	NSP	10036
1xr0_A	Basic fibroblast growth factor receptor	22	Homo sapiens	SP	9606		1fjg_A	16S RIBOSOMAL RN	1522	Thermus thermophilus	NSP	274
1xr8_A	HLA class I histocompatibility antigen, B-15	276	Homo sapiens	SP	9606		1fjg_B	30S RIBOSOMAL PROTEIN S	256	Thermus thermophilus	NSP	274
1xse_A	11beta-hydroxysteroid dehydrogenase type	295	Cavia porcellus	SP	10141		1fjg_C	30S RIBOSOMAL PROTEIN S	239	Thermus thermophilus	NSP	274
1xta_A	Natrin	221	Naja atra	SP	8656		1fjg_D	30S RIBOSOMAL PROTEIN S	209	Thermus thermophilus	NSP	274
1xu0_A	prion protei	130	Xenopus laevis	SP	8355		1fjg_E	30S RIBOSOMAL PROTEIN S	162	Thermus thermophilus	NSP	274
1xu2_R	Tumor necrosis factor receptor superfamily m	47	Homo sapiens	SP	9606		1fjg_G	30S RIBOSOMAL PROTEIN S	156	Thermus thermophilus	NSP	274
1xu6_A	Variant surface glycoprotein MITAT 1.	80	Trypanosoma brucei brucei	SP	5702		1fjg_I	30S RIBOSOMAL PROTEIN S	128	Thermus thermophilus	NSP	274
1xu7_A	Corticosteroid 11-beta-dehydrogenase, isozym	286	Homo sapiens	SP	9606		1fjg_J	30S RIBOSOMAL PROTEIN S1	105	Thermus thermophilus	NSP	274
1xw7_A	Insuli	21	Homo sapiens	SP	9606		1fjg_K	30S RIBOSOMAL PROTEIN S1	129	Thermus thermophilus	NSP	274
1xwd_C	Follicle stimulating hormone recepto	252	Homo sapiens	SP	9606		1fjg_L	30S RIBOSOMAL PROTEIN S1	135	Thermus thermophilus	NSP	274
1xx1_A	Sphingomyelinase	285	Loxosceles laeta	SP	58217		1fjg_M	30S RIBOSOMAL PROTEIN S1	126	Thermus thermophilus	NSP	274
1xyj_A	prion protei	111	Felis catus	SP	9685		1fjg_N	30S RIBOSOMAL PROTEIN S1	61	Thermus thermophilus	NSP	274
1xyk_A	prion protei	111	Canis lupus familiaris	SP	9615		1fjg_Q	30S RIBOSOMAL PROTEIN S1	105	Thermus thermophilus	NSP	274
1xyn_A	ENDO-1,4-BETA-XYLANASE	178	Trichoderma reesei	SP	51453		1fjg_R	30S RIBOSOMAL PROTEIN S1	88	Thermus thermophilus	NSP	274
1xyq_A	Major prion protei	111	Sus scrofa	SP	9823		1fjg_S	30S RIBOSOMAL PROTEIN S1	93	Thermus thermophilus	NSP	274
1xyw_A	Major prion protei	111	Cervus elaphus nelsoni	SP	9864		1fjg_T	30S RIBOSOMAL PROTEIN S2	106	Thermus thermophilus	NSP	274
1xzw_A	purple acid phosphatas	426	Ipomoea batatas	SP	4120		1fjh_A	3ALPHA-HYDROXYSTEROID DEHYDROGENASE/CARBONYL	257	Comamonas testosteroni	NSP	285
1y17_A	anticoagulant protein	129	Deinagkistrodon acutus	SP	36307		1fjk_A	CARDIAC PHOSPHOLAMBA	52	Sus scrofa	NSP	9823
1y1e_X	C-alpha-formyglycine-generating enzym	311	Homo sapiens	SP	9606		1fjl_A	PAIRED PROTEI	81	Drosophila melanogaster	NSP	7227
1y43_A	Aspergillopepsin II light chai	39	Aspergillus niger var. macrosporus	SP	29838		1fjm_A	PROTEIN SERINE/THREONINE PHOSPHATASE-1 (ALPH	330	Oryctolagus cuniculus	NSP	9986
1y43_B	Aspergillopepsin II heavy chai	173	Aspergillus niger var. macrosporus	SP	29838		1fjn_A	DEFENSIN MGD-	39	Mytilus galloprovincialis	NSP	29158
1y4j_A	Sulfatase modifying factor	284	Homo sapiens	SP	9606		1fka_O	30S RIBOSOMAL PROTEIN S1	89	Thermus thermophilus	NSP	274
1y4m_A	HERV-FRD_6p24.1 provirus ancestral Env polyp	53	Homo sapiens	SP	9606		1fkk_A	FK506 BINDING PROTEI	107	Bos taurus	NSP	9913
1y4w_A	exo-inulinas	518	Aspergillus awamori	SP	105351		1fl1_A	PROTEAS	230	Human herpesvirus 8	NSP	37296
1y52_X	Avidin-related protein 4/	126	Gallus Gallus	SP	9031		1fl2_A	ALKYL HYDROPEROXIDE REDUCTASE SUBUNIT	310	Escherichia coli	NSP	562
1y58_A	Lactotransferri	14	Bos taurus	SP	9913		1fl9_A	HYPOTHETICAL PROTEIN HI006	161	Haemophilus influenzae	NSP	727
1y5m_A	Corticosteroid 11-beta-dehydrogenase, isozym	276	Mus musculus	SP	10090		1fla_A	FLAVODOXI	138	Clostridium beijerinckii	NSP	1520
1y62_A	Conkunitzin-S	60	Conus striatus	SP	6493		1flg_A	PROTEIN (QUINOPROTEIN ETHANOL DEHYDROGENASE	582	Pseudomonas aeruginosa	NSP	287
1y6o_A	Phospholipase A2, major isoenzym	131	Sus scrofa	SP	9823		1fli_A	FLI-	98	Homo sapiens	NSP	9606
1y75_A	phospholipase A2 isoform	118	Naja sagittifera	SP	195058		1flj_A	CARBONIC ANHYDRASE II	260	Rattus norvegicus	NSP	10116
1y75_B	phospholipase A2 isoform	118	Naja sagittifera	SP	195058		1flk_A	TNF RECEPTOR ASSOCIATED FACTOR	228	Homo sapiens	NSP	9606
1y7j_A	Agouti Signaling Protei	53	Homo sapiens	SP	9606		1flv_A	FLAVODOXI	169	Nostoc sp.	NSP	103690
1y7w_A	Halotolerant alpha-type carbonic anhydrase (	291	Dunaliella salina	SP	3046		1fm0_D	MOLYBDOPTERIN CONVERTIN FACTOR, SUBUNIT	81	Escherichia coli	NSP	562
1ya9_A	Apolipoprotein	181	Mus musculus	SP	10090		1fm0_E	MOLYBDOPTERIN CONVERTIN FACTOR, SUBUNIT	150	Escherichia coli	NSP	562
1yae_A	Glutamate receptor, ionotropic kainate	312	Rattus norvegicus	SP	10116		1fm4_A	MAJOR POLLEN ALLERGEN BET V 1-	159	Betula pendula	NSP	3505
1yal_A	CHYMOPAPAI	218	Carica papaya	SP	3649		1fmh_A	GENERAL CONTROL PROTEIN GCN	33	Saccharomyces cerevisiae	NSP	4932
1yb1_A	17-beta-hydroxysteroid dehydrogenase type X	272	Homo sapiens	SP	9606		1fmh_B	GENERAL CONTROL PROTEIN GCN	33	Saccharomyces cerevisiae	NSP	4932
1ybw_A	Hepatocyte growth factor activator precurso	283	Homo sapiens	SP	9606		1fmj_A	RETINOL DEHYDRATAS	351	Spodoptera frugiperda	NSP	7108
1yc0_I	Kunitz-type protease inhibitor	75	Homo sapiens	SP	9606		1fmm_S	ACIDIC FIBROBLAST GROWTH FACTO	132	Notophthalmus viridescens	NSP	8316
1yc7_A	anti-VSG immunoglobulin heavy chain variable	124	Camelus dromedarius	SP	9838		1fmt_A	METHIONYL-TRNA FMET FORMYLTRANSFERAS	314	Escherichia coli	NSP	562
1yck_A	Peptidoglycan recognition protei	175	Homo sapiens	SP	9606		1fnn_A	CELL DIVISION CONTROL PROTEIN	389	Pyrobaculum aerophilum	NSP	13773
1ycp_F	FIBRINOPEPTIDE A-ALPH	23	Homo sapiens	SP	9606		1fno_A	PEPTIDASE	417	Salmonella typhimurium	NSP	90371
1yec_L	IGG2A FAB FRAGMENT (D2.3	219	Mus musculus	SP	10090		1fnt_A	PROTEASOME COMPONENT C7-ALPH	252	Saccharomyces cerevisiae	NSP	4932
1yed_H	IGG1 FAB FRAGMENT (D.2.4	226	Mus musculus	SP	10090		1fnt_B	PROTEASOME COMPONENT Y	250	Saccharomyces cerevisiae	NSP	4932
1yee_H	IGG2A FAB FRAGMENT (D2.5	222	Mus musculus	SP	10090		1fnt_D	PROTEASOME COMPONENT PRE	254	Saccharomyces cerevisiae	NSP	4932
1yjd_C	T-cell-specific surface glycoprotein CD2	140	Homo sapiens	SP	9606		1fnt_F	PROTEASOME COMPONENT PRE	234	Saccharomyces cerevisiae	NSP	4932
1yjd_H	Fab fragment of 5.11A1 antibody heavy chai	222	Mus musculus	SP	10090		1fnt_J	PROTEASOME COMPONENT PUP	205	Saccharomyces cerevisiae	NSP	4932
1yk0_A	Atrial natriuretic peptide clearance recepto	480	Homo sapiens	SP	9606		1fnt_K	PROTEASOME COMPONENT C1	198	Saccharomyces cerevisiae	NSP	4932
1ylc_B	Pancreatic trypsin inhibito	56	Bos taurus	SP	9913		1fnt_L	PROTEASOME COMPONENT PRE	212	Saccharomyces cerevisiae	NSP	4932
1ym0_A	fibrinotic enzyme component	238	Eisenia fetida	SP	6396		1fnu_A	EXOTOXIN TYPE A PRECURSOR (ALLELE 1	221	Streptococcus pyogenes phage T12	NSP	35344
1yna_A	ENDO-1,4-BETA-XYLANAS	194	Thermomyces lanuginosus	SP	5541		1fnx_H	HU ANTIGEN	174	Mus musculus	NSP	10090
1ynk_H	Ig gamma heavy chai	219	Mus musculus	SP	10090		1fo4_A	XANTHINE DEHYDROGENAS	1332	Bos taurus	NSP	9913
1ynt_B	4F11E12 Fab variable heavy chain regio	218	Mus musculus	SP	10090		1fo5_A	THIOREDOXI	85	Methanocaldococcus jannaschii	NSP	2190
1yo8_A	thrombospondin-	634	Homo sapiens	SP	9606		1fo6_A	N-CARBAMoYL-D-AMINO-ACID AMIDOHYDROLAS	304	Agrobacterium tumefaciens	NSP	358
1yp1_A	FI	202	Deinagkistrodon acutus	SP	36307		1foe_A	T-LYMPHOMA INVASION AND METASTASIS INDUCING	377	Mus musculus	NSP	10090
1yp8_A	tricyclon	33	Viola tricolor	SP	214053		1fos_E	P55-C-FOS PROTO-ONCOGENE PROTEI	62	Homo sapiens	NSP	9606
1ypq_A	oxidised low density lipoprotein (lectin-lik	135	Homo sapiens	SP	9606		1fos_F	C-JUN PROTO-ONCOGENE PROTEI	62	Homo sapiens	NSP	9606
1ypz_E	T cell receptor delt	207	Mus musculus	SP	10090		1fot_A	CAMP-DEPENDENT PROTEIN KINASE TYPE	318	Saccharomyces cerevisiae	NSP	4932
1ypz_F	T-cell receptor gamma chai	230	Mus musculus	SP	10090		1fou_A	UPPER COLLAR PROTEI	309	Bacillus phage phi29	NSP	10756
1yu6_C	Ovomucoi	185	Meleagris gallopavo	SP	9103		1fov_A	GLUTAREDOXIN	82	Escherichia coli	NSP	562
1yuh_H	88C6/12 FAB (HEAVY CHAIN	218	Mus musculus	SP	10090		1fp0_A	KAP-1 COREPRESSO	88	Homo sapiens	NSP	9606
1yvb_I	Cystati	111	Gallus Gallus	SP	9031		1fp1_D	ISOLIQUIRITIGENIN 2'-O-METHYLTRANSFERAS	372	Medicago sativa	NSP	3879
1ywh_A	Urokinase plasminogen activator surface rece	313	Homo sapiens	SP	9606		1fp2_A	ISOFLAVONE O-METHYLTRANSFERAS	352	Medicago sativa	NSP	3879
1yxa_A	serine (or cysteine) proteinase inhibitor, c	398	Mus musculus	SP	10090		1fp3_A	N-ACYL-D-GLUCOSAMINE 2-EPIMERAS	402	Sus scrofa	NSP	9823
1yxe_A	apical membrane antigen	140	Plasmodium falciparum	SP	36329		1fp4_A	NITROGENASE MOLYBDENUM-IRON PROTEIN ALPHA CH	492	Azotobacter vinelandii	NSP	354
1yxh_A	phospholipase A	126	Naja sagittifera	SP	195058		1fp4_B	NITROGENASE MOLYBDENUM-IRON PROTEIN BETA CHA	523	Azotobacter vinelandii	NSP	354
1z1y_A	ookinete surface protein Pvs2	186	Plasmodium vivax	SP	5855		1fpn_1	COAT PROTEIN VP	289	Human rhinovirus 2	NSP	12130
1z3g_H	2A8 Fab Heavy Chai	216	Mus musculus	SP	10090		1fpn_2	COAT PROTEIN VP	261	Human rhinovirus 2	NSP	12130
1z3l_S	Ribonuclease pancreatic, S-Peptid	15	Bos taurus	SP	9913		1fpn_3	COAT PROTEIN VP	237	Human rhinovirus 2	NSP	12130
1z3m_S	Ribonuclease pancreatic, S-Peptid	15	Bos taurus	SP	9913		1fpn_4	COAT PROTEIN VP	68	Human rhinovirus 2	NSP	12130
1z3q_A	Thaumatin-like Protei	200	Musa acuminata	SP	4641		1fpo_A	CHAPERONE PROTEIN HSC	171	Escherichia coli	NSP	562
1z3s_A	Angiopoietin-	217	Homo sapiens	SP	9606		1fpw_A	CALCIUM-BINDING PROTEIN NCS-	190	Saccharomyces cerevisiae	NSP	4932
1z40_A	apical membrane antigen 1 precurso	336	Plasmodium falciparum	SP	36329		1fpz_A	CYCLIN-DEPENDENT KINASE INHIBITOR	212	Homo sapiens	NSP	9606
1z4v_A	Hemagglutinin-neuraminidas	532	Simian virus 5	SP	11207		1fqi_A	REGULATOR OF G-PROTEIN SIGNALING	147	Bos taurus	NSP	9913
1z5f_A	RC-RNase	105	Rana catesbeiana	SP	8400		1fqj_C	RETINAL ROD RHODOPSIN-SENSITIVE CGMP 3',5'-C	42	Bos taurus	NSP	9913
1z65_A	Prion-like protein doppe	30	Rana catesbeiana	SP	8400		1fqt_A	RIESKE-TYPE FERREDOXIN OF BIPHENYL DIOXYGENA	112	Burkholderia xenovorans	NSP	266265
1z68_A	fibroblast activation protein, alpha subuni	719	Homo sapiens	SP	9606		1fqv_A	SKP	336	Homo sapiens	NSP	9606
1z6b_A	fatty acid synthesis protei	154	Plasmodium falciparum	SP	5833		1fqv_B	SKP	149	Homo sapiens	NSP	9606
1z6c_A	Vitamin K-dependent protein	87	Homo sapiens	SP	9606		1fr1_A	BETA-LACTAMAS	361	Citrobacter freundii	NSP	546
1z6i_A	Peptidoglycan-recognition protein-L	167	Drosophila melanogaster	SP	7227		1fr3_A	MOLYBDATE/TUNGSTATE BINDING PROTEI	67	Sporomusa ovata	NSP	2378
1z7c_A	Chorionic somatomammotropin hormon	191	Homo sapiens	SP	9606		1frb_A	FR-1 PROTEI	315	Mus musculus	NSP	10090
1z7z_I	Intercellular adhesion molecule-	450	Homo sapiens	SP	9606		1frd_A	HETEROCYST [2FE-2S] FERREDOXI	98	Nostoc sp.	NSP	103690
1z8g_A	Serine protease hepsi	372	Homo sapiens	SP	9606		1fre_A	NUCLEAR FACTOR XNF	42	Xenopus laevis	NSP	8355
1z8i_A	Thrombin light chai	39	Homo sapiens	SP	9606		1frf_L	[NI-FE] HYDROGENAS	564	Desulfovibrio fructosovorans	NSP	878
1z9m_A	GAPA22	145	Homo sapiens	SP	9606		1frf_S	[NI-FE] HYDROGENAS	264	Desulfovibrio fructosovorans	NSP	878
1za3_B	Fab-YSd1 heavy chai	236	Homo sapiens	SP	9606		1frr_A	FERREDOXIN	95	Equisetum arvense	NSP	3258
1za3_R	Tumor necrosis factor receptor superfamily m	134	Homo sapiens	SP	9606		1frs_A	BACTERIOPHAGE FR CAPSI	129	Enterobacteria phage fr	NSP	12017
1za4_A	Thrombospondin	251	Homo sapiens	SP	9606		1frv_A	HYDROGENAS	264	Desulfovibrio gigas	NSP	879
1za6_A	IGG Light chai	220	Homo sapiens	SP	9606		1frv_B	HYDROGENAS	536	Desulfovibrio gigas	NSP	879
1za6_B	IGG Heavy chai	344	Homo sapiens	SP	9606		1fs2_A	SKP	272	Homo sapiens	NSP	9606
1zan_H	Fab AD11 Heavy Chai	224	Rattus norvegicus	SP	10116		1fs9_A	CYTOCHROME C NITRITE REDUCTAS	507	Wolinella succinogenes	NSP	844
1zan_L	Fab AD11 Light Chai	214	Rattus norvegicus	SP	10116		1fse_A	GER	74	Bacillus subtilis	NSP	1423
1ze7_A	16-mer from Alzheimer's disease amyloid Prot	18	Homo sapiens	SP	9606		1fsg_A	HYPOXANTHINE-GUANINE PHOSPHORIBOSYLTRANSFERA	233	Toxoplasma gondii	NSP	383379
1zea_H	monoclonal anti-cholera toxin IGG1 KAPPA ant	216	Mus musculus	SP	10090		1fsh_A	DISHEVELLED-	105	Mus musculus	NSP	10090
1zei_A	INSULI	53	Sus scrofa	SP	9823		1fsi_A	CYCLIC PHOSPHODIESTERAS	189	Arabidopsis thaliana	NSP	3702
1zfu_A	Plectasi	40	Pseudoplectania nigrella	SP	96584		1fsx_A	HEMOGLOBIN ALPHA CHAI	141	Bos taurus	NSP	9913
1zgl_B	major histocompatibility complex, class II,	192	Homo sapiens	SP	9606		1fsx_B	HEMOGLOBIN BETA CHAI	145	Bos taurus	NSP	9913
1zgl_M	T cell receptor alpha chai	209	Homo sapiens	SP	9606		1fsz_A	FTS	372	Methanocaldococcus jannaschii	NSP	2190
1zgl_P	T cell receptor beta chai	249	Homo sapiens	SP	9606		1ft9_A	CARBON MONOXIDE OXIDATION SYSTEM TRANSCRIPTI	222	Rhodospirillum rubrum	NSP	1085
1zhq_A	mannan-binding lecti	113	Microcystis viridis	SP	44822		1fte_A	ACYL CARRIER PROTEIN SYNTHAS	122	Streptococcus pneumoniae	NSP	1313
1zjk_A	Mannan-binding lectin serine protease	403	Homo sapiens	SP	9606		1ftp_A	MUSCLE FATTY ACID BINDING PROTEI	133	Schistocerca gregaria	NSP	7010
1zkr_A	Major allergen I polypeptide, fused chain 1,	153	Felis catus	SP	9685		1ftr_A	FORMYLMETHANOFURAN:TETRAHYDROMETHANOPTERIN F	296	Methanopyrus kandleri	NSP	2320
1zkz_A	Growth/differentiation factor	110	Homo sapiens	SP	9606		1ftt_A	THYROID TRANSCRIPTION FACTOR 1 HOMEODOMAI	68	Rattus norvegicus	NSP	10116
1zld_A	Ptr necrosis toxi	118	Pyrenophora tritici-repentis	SP	45151		1ftz_A	FUSHI TARAZU PROTEI	70	Drosophila melanogaster	NSP	7227
1zlg_A	Anosmin	680	Homo sapiens	SP	9606		1fu5_A	PHOSPHATIDYLINOSITOL 3-KINASE REGULATORY ALP	111	Rattus norvegicus	NSP	10116
1zlh_B	carboxypeptidase inhibito	75	Rhipicephalus bursa	SP	67831		1fu5_B	DOUBLY PHOSPHORYLATED MIDDLE T ANTIGE	15	Murine polyomavirus (strain 3) (MPyV	NSP	10635
1zmm_A	Neutrophil defensin	33	Homo sapiens	SP	9606		1fu9_A	U-SHAPED TRANSCRIPTIONAL COFACTO	36	Drosophila melanogaster	NSP	7227
1zmp_A	Defensin	32	Homo sapiens	SP	9606		1fug_A	S-ADENOSYLMETHIONINE SYNTHETAS	383	Escherichia coli	NSP	562
1zmq_A	Defensin	32	Homo sapiens	SP	9606		1fui_A	L-FUCOSE ISOMERAS	591	Escherichia coli K12	NSP	83333
1zmy_A	Antibody cabbcII-10:lys	142	Camelus dromedarius	SP	9838		1fup_A	FUMARASE	472	Escherichia coli	NSP	562
1znc_A	CARBONIC ANHYDRASE I	266	Homo sapiens	SP	9606		1fux_A	HYPOTHETICAL 19.5 KDA PROTEIN IN EMRE-RUS IN	166	Escherichia coli	NSP	562
1zox_A	CLM-	113	Mus musculus	SP	10090		1fv1_C	MYELIN BASIC PROTEI	20	Homo sapiens	NSP	9606
1zpu_A	Iron transport multicopper oxidase FET	534	Saccharomyces cerevisiae	SP	4932		1fv2_A	TETANUS TOXIN HEAVY CHAI	472	Clostridium tetani	NSP	1513
1zq9_A	Probable dimethyladenosine transferas	285	Homo sapiens	SP	9606		1fv5_A	FIRST ZINC FINGER OF U-SHAPE	36	Drosophila melanogaster	NSP	7227
1zr0_B	Tissue factor pathway inhibitor	63	Homo sapiens	SP	9606		1fva_A	PEPTIDE METHIONINE SULFOXIDE REDUCTAS	217	Bos taurus	NSP	9913
1zr6_A	glucooligosaccharide oxidas	503	Acremonium strictum	SP	5046		1fvi_A	CHLORELLA VIRUS DNA LIGASE-ADENYLAT	297	Chlorella virus	NSP	10507
1zrh_A	Heparan sulfate glucosamine 3-O-sulfotransfe	274	Homo sapiens	SP	9606		1fvp_A	FLAVOPROTEIN 39	231	Photobacterium phosphoreum	NSP	659
1zs8_A	histocompatibility 2, M region locus 10.	274	Mus musculus	SP	10090		1fvq_A	COPPER-TRANSPORTING ATPAS	72	Saccharomyces cerevisiae	NSP	4932
1zt1_A	H-2 class I histocompatibility antigen, K-K	277	Mus musculus	SP	10090		1fvr_A	TYROSINE-PROTEIN KINASE TIE-	327	Homo sapiens	NSP	9606
1ztx_H	Heavy Chain of E16 Antibod	219	Mus musculus	SP	10090		1fvu_A	BOTROCETIN ALPHA CHAI	133	Bothrops jararaca	NSP	8724
1ztx_L	Light Chain of E16 Antibod	212	Mus musculus	SP	10090		1fvu_B	BOTROCETIN BETA CHAI	125	Bothrops jararaca	NSP	8724
1zv5_A	immunoglobulin heavy chain antibody variable	130	Camelus dromedarius	SP	9838		1fw1_A	GLUTATHIONE TRANSFERASE ZET	216	Homo sapiens	NSP	9606
1zvh_A	Immunoglobulin heavy chain antibody variable	134	Camelus dromedarius	SP	9838		1fw2_A	OUTER MEMBRANE PHOSPHOLIPASE	275	Escherichia coli	NSP	562
1zvn_A	MN-cadheri	99	Gallus Gallus	SP	9031		1fw5_A	NONSTRUCTURAL PROTEIN NSP	20	Semliki Forest virus	NSP	11033
1zvo_A	myeloma immunoglobulin D lambd	214	Homo sapiens	SP	9606		1fw6_A	DNA MISMATCH REPAIR PROTEIN MUT	768	Thermus aquaticus	NSP	271
1zvo_C	myeloma immunoglobulin D delt	512	Homo sapiens	SP	9606		1fw8_A	PHOSPHOGLYCERATE KINAS	416	Saccharomyces cerevisiae	NSP	4932
1zvs_A	MHC class I antige	278	Macaca mulatta	SP	9544		1fw9_A	CHORISMATE LYAS	164	Escherichia coli	NSP	562
1zvy_A	Immunoglobulin heavy chain antibody variable	136	Camelus dromedarius	SP	9838		1fwa_B	UREAS	106	Klebsiella aerogenes	NSP	548
1zwc_A	PARATHYROID HORMON	37	Bos taurus	SP	9913		1fwk_A	HOMOSERINE KINAS	296	Methanocaldococcus jannaschii	NSP	2190
1zxq_A	INTERCELLULAR ADHESION MOLECULE-	192	Homo sapiens	SP	9606		1fwn_A	2-DEHYDRO-3-DEOXYPHOSPHOOCTONATE ALDOLAS	267	Aquifex aeolicus	NSP	63363
2a01_A	Apolipoprotein A-	243	Homo sapiens	SP	9606		1fwp_A	CHE	139	Escherichia coli	NSP	562
2a05_A	Cysteine-rich secretory protein-	57	Mus musculus	SP	10090		1fwq_A	GUANINE NUCLEOTIDE EXCHANGE FACTO	123	Homo sapiens	NSP	9606
2a0z_A	Toll-like receptor	705	Homo sapiens	SP	9606		1fwx_A	NITROUS OXIDE REDUCTAS	595	Paracoccus denitrificans	NSP	266
2a1w_H	immunoglobulin heavy chai	225	Mus musculus	SP	10090		1fx0_A	ATP SYNTHASE ALPHA CHAI	507	Spinacia oleracea	NSP	3562
2a2g_A	PROTEIN (ALPHA-2U-GLOBULIN	181	Rattus norvegicus	SP	10116		1fx0_B	ATP SYNTHASE BETA CHAI	498	Spinacia oleracea	NSP	3562
[truncated: 24,350 more rows]
