# Supplementary material for: N-glycosylation Triggers a Dual Selection Pressure in Eukaryotic Secretory Proteins
Source: Sci Rep. 2017 Aug 18;7:8788. doi: 10.1038/s41598-017-09173-6 (PMC5562741; doi:10.1038/s41598-017-09173-6)
Supplement: Supplementary file 3 — Dataset 2 [file 41598_2017_9173_MOESM3_ESM.xls]

## Sheet: Positivos
Gene	Disease	AA	AA	NEW SEQUON	UNIPROT	HGMD	EXPOSITION	PDB		Localization
		substitution	position			number
CLN2	Neuronal ceroid lipofuscinosis, late infantile	Ile-Asn	287	NNSTW	O14773	125228	Partially hidden. Lateral chain points inward	3EDY		Lysosome
COCH	Deafness, non-syndromic, autosomal dominant	Ile-Asn	109	GNQSQ	O43405	696345	Partially hidden. Lateral chain points inward	1JBI		Secreted
F5	Thrombosis	Ile-Thr	387	SNQTG	P12259	119896	HIDDEN	model 1Y61		Secreted
F7	Factor VII deficiency	Gly-Ser	157	ENGSC	P08709	119897	HIDDEN	1DAN, 2A2Q		Secreted
F8	Haemophilia A	Pro-Ser	165	ENGSM	P00451	119124	HIDDEN	4BDV		Secreted
F8	Haemophilia A	Asn-Thr	1971	SNETI	P00451	119124	Partially hidden. Lateral chain points inward	2R7E		Secreted
F9	Haemophilia B	His-Asn	415	PNVTE	P00740	119900	HIDDEN	4Z0K		Secreted
FGG	Dysfibrinogenaemia	Met-Thr	336	HNGTQ	P02679	119132	HIDDEN at interface	1FZC		Secreted
GALNS	Mucopolysaccharidosis IVa	Ala-Thr	291	DNGTA	P34059	129085	HIDDEN	4FDI		Lysosome
GALNS	Mucopolysaccharidosis IVa	Trp-Ser	409	TNSSE	P34059	129085	HIDDEN	4FDI		Lysosome
GBA	Gaucher disease	Ile-Thr	158	YNITR	P04062	119262	HIDDEN	2V3F		Lysosome
GLA	Fabry disease	Ala-Thr	230	RNFTD	P06280	119272	HIDDEN	3HG3		Lysosome
GLA	Fabry disease	Pro-Ala	409	INATG	P06280	119272	HIDDEN at interface	3HG3		Lysosome
GLA	Fabry disease	Pro-Ser	409	INSTG	P06280	119272	HIDDEN at interface	3HG3		Lysosome
GLA	Fabry disease	Pro-Thr	409	INTTG	P06280	119272	HIDDEN at interface	3HG3		Lysosome
HEXA	Tay-Sachs disease	Asp-Asn	465	VNNTN	P06865	120040	HIDDEN at interface	2GK1		Lysosome
IDUA	Hurler syndrome	Ala-Thr	75	LNLTY	P35475	119327	HIDDEN	4MJ4		Lysosome
IL2RG	Immunodeficiency, severe combined	Tyr-Asn	125	LNQTF	P31785	134807	HIDDEN at interface	2ERJ		Membrane; Single-pass type I membrane protein
ITGB2	Leukocyte adhesion deficiency	Gly-Ser	284	PNDSR	P05107	120574	HIDDEN	4NEH		Membrane; Single-pass type I membrane protein
ITGB3	Glanzmann thrombasthenia	Asp-Asn	145	MNLSY	P05106	120013	HIDDEN	3FCS		Membrane; Single-pass type I membrane protein
LDLR	Hypercholesterolaemia	Tyr-Asn	442	INWSD	P01130	119362	HIDDEN	1N7D		Cell membrane; Single-pass type I membrane protein
LDLR	Hypercholesterolaemia	Gly-Ser	676	SNGSC	P01130	119362	HIDDEN	1IJQ		Cell membrane; Single-pass type I membrane protein
NDP	Norrie disease	Ile-Asn	123	YNLSC	Q00604	119449	HIDDEN	5BQB		Secreted
NPC1	Niemann-Pick disease C	Asp-Asn	242	QNCSI	O15118	138178	HIDDEN	3GKJ		Lysosome membrane; Multi-pass membrane protein
PLG	Plasminogen deficiency	Asp-Asn	695	ANRTE	P00747	119498	HIDDEN	4DUR		Secreted
PPGB	Galactosialidosis	Met-Thr	406	CNFTG	P10619	119507	HIDDEN	1IVY, 4CI9		Lysosome
PROC	Protein C deficiency	Gly-Ser	433	HNYSV	P04070	120317	HIDDEN	1AUT		Secreted
PSEN1	Alzheimer disease	Gly-Ser	206	WNFSV	P49768	135682	HIDDEN in a TM segment	5A63		Endoplasmic reticulum membrane; Multi-pass membrane protein
SERPINA1	Antitrypsin alpha 1 deficiency	Pro-Ser	393	FNKSF	P01009	120289	EXPOSED	2QUG		Secreted
SERPINA7	Thyroxine-binding globulin deficiency	Ser-Asn	72	VNISA	P05543	120399	HIDDEN	2XN6		Secreted
SERPINA7	Thyroxine-binding globulin deficiency	Ile-Asn	116	LNCSL	P05543	120399	Partially hidden. Lateral chain points inward	2XN6		Secreted
SERPINC1	Antithrombin deficiency	Ile-Asn	39	DNCTA	P01008	119024	HIDDEN	3KCG		Secreted
SERPINC1	Antithrombin deficiency	Arg-Ser	79	TNRSV	P01008	119024	HIDDEN	3KCG		Secreted
SERPINC1	Antithrombin deficiency	Ile-Thr	251	VNTTY	P01008	119024	HIDDEN	3KCG		Secreted
SGSH	Sanfilippo syndrome A	Ala-Thr	44	NNSTI	P51688	1319101	HIDDEN	4MHX		Lysosome
SGSH	Sanfilippo syndrome A	Tyr-Ser	286	TNLSW	P51688	1319101	HIDDEN	4MHX		Lysosome
STS	Ichthyosis	Trp-Ser	372	ANNSE	P08842	120393	HIDDEN	1P49		Endoplasmic reticulum membrane; Multi-pass membrane protein
VWF	Von Willebrand disease 2m	Ala-Thr	1437	ENKTF	P04275	119125	HIDDEN	5BV8		Secreted
